# Supplementary material for: Cryo-EM structures of ρ1 GABAA receptors with antagonist and agonist drugs
Source: Nat Commun. 2025 Aug 1;16:7077. doi: 10.1038/s41467-025-61932-6 (PMC12316911; doi:10.1038/s41467-025-61932-6)
Supplement: Supplementary file 4 — Source Data [file 41467_2025_61932_MOESM4_ESM.xlsx]

## Sheet: Fig1a
Time (s)	Normalized Current
0	-0.0103999
0.5	-0.0153002
1	-0.0140276
1.5	-0.0125535
2	-0.0171582
2.5	-0.0161939
3	-0.0208889
3.5	-0.0145939
4	-0.0161276
4.5	-0.0141184
5	-0.0141078
5.5	-0.017427
6	-0.0151109
6.5	-0.0195477
7	-0.0148536
7.5	-0.0170582
8	-0.0140352
8.5	-0.0145941
9	-0.0172784
9.5	-0.0145663
10	-0.0206284
10.5	-0.0151091
11	-0.0178446
11.5	-0.0142382
12	-0.0146888
12.5	-0.0176155
13	-0.0145711
13.5	-0.0202735
14	-0.0149598
14.5	-0.0180208
15	-0.0135306
15.5	-0.0153663
16	-0.0170439
16.5	-0.0145745
17	-0.0197262
17.5	-0.0152002
18	-0.017581
18.5	-0.0130722
19	-0.0157596
19.5	-0.0176367
20	-0.0150332
20.5	-0.0190632
21	-0.01526
21.5	-0.0171961
22	-0.0123912
22.5	-0.0155383
23	-0.0160157
23.5	-0.0149816
24	-0.0178072
24.5	-0.0139293
25	-0.0160183
25.5	-0.0105555
26	-0.0136168
26.5	-0.011823
27	-0.0117964
27.5	-0.0127152
28	-0.00885825
28.5	-0.00990155
29	-0.00249951
29.5	-0.00737525
30	-0.00383651
30.5	-0.00413568
31	-0.00638934
31.5	-0.00278162
32	-0.00606464
32.5	0
33	-0.00502877
33.5	-0.00229702
34	-0.00412189
34.5	-0.00579304
35	-0.00305186
35.5	-0.00623587
36	-0.00058129
36.5	-0.00527708
37	-0.00354166
37.5	-0.00649108
38	-0.00649987
38.5	-0.00436434
39	-0.00642707
39.5	-0.00142667
40	-0.00527443
40.5	-0.00191932
41	-0.00688722
41.5	-0.00600576
42	-0.00488504
42.5	-0.00653796
43	-0.00213636
43.5	-0.00625405
44	-0.00266633
44.5	-0.0075933
45	-0.00616418
45.5	-0.00599077
46	-0.00688416
46.5	-0.00324843
47	-0.00631156
47.5	-0.00340871
48	-0.00852931
48.5	-0.00640835
49	-0.00702397
49.5	-0.00694885
50	-0.00406286
50.5	-0.0065523
51	-0.00418592
51.5	-0.00975689
52	-0.00647199
52.5	-0.00814083
53	-0.00694087
53.5	-0.00452362
54	-0.00674007
54.5	-0.00400121
55	-0.00941916
55.5	-0.00603329
56	-0.00873538
56.5	-0.00735597
57	-0.00463252
57.5	-0.00615732
58	-0.00466568
58.5	-0.0100682
59	-0.00663838
59.5	-0.0100755
60	-0.00771283
60.5	-0.00643526
61	-0.0061463
61.5	-0.00536298
62	-0.0101473
62.5	-0.00662598
63	-0.0107857
63.5	-0.00779333
64	-0.00767024
64.5	-0.00632948
65	-0.0057452
65.5	-0.0113738
66	-0.00749809
66.5	-0.0118348
67	-0.00737252
67.5	-0.00808619
68	-0.00660588
68.5	-0.00629938
69	-0.00982962
69.5	-0.00804529
70	-0.0121499
70.5	-0.00768314
71	-0.00932937
71.5	-0.00673738
72	-0.00670136
72.5	-0.00958326
73	-0.00833235
73.5	-0.0119211
74	-0.00756687
74.5	-0.00914234
75	-0.00675055
75.5	-0.00706361
76	-0.00977024
76.5	-0.00815595
77	-0.0120265
77.5	-0.00804905
78	-0.0104313
78.5	-0.00754264
79	-0.00980311
79.5	-0.0132395
80	-0.0144728
80.5	-0.0217903
81	-0.0230925
81.5	-0.0324703
82	-0.0361206
82.5	-0.0464442
83	-0.0574528
83.5	-0.0683059
84	-0.0832
84.5	-0.0922874
85	-0.107505
85.5	-0.11692
86	-0.133243
86.5	-0.147745
87	-0.163239
87.5	-0.180237
88	-0.190525
88.5	-0.206504
89	-0.214666
89.5	-0.231285
90	-0.244974
90.5	-0.257633
91	-0.273006
91.5	-0.283673
92	-0.297982
92.5	-0.305637
93	-0.320663
93.5	-0.332274
94	-0.343832
94.5	-0.356734
95	-0.365945
95.5	-0.377829
96	-0.384504
96.5	-0.398455
97	-0.406581
97.5	-0.417941
98	-0.428131
98.5	-0.43605
99	-0.44706
99.5	-0.451859
100	-0.465385
100.5	-0.472126
101	-0.481928
101.5	-0.492365
102	-0.497574
102.5	-0.509391
103	-0.511151
103.5	-0.523853
104	-0.528535
104.5	-0.539532
105	-0.547581
105.5	-0.55317
106	-0.562059
106.5	-0.564538
107	-0.575731
107.5	-0.57895
108	-0.591552
108.5	-0.597925
109	-0.602345
109.5	-0.611878
110	-0.613586
110.5	-0.623966
111	-0.634774
111.5	-0.643522
112	-0.650889
112.5	-0.649921
113	-0.663798
113.5	-0.659725
114	-0.655563
114.5	-0.674541
115	-0.673641
115.5	-0.675946
116	-0.69583
116.5	-0.695447
117	-0.696005
117.5	-0.702597
118	-0.711031
118.5	-0.73285
119	-0.723365
119.5	-0.721142
120	-0.729086
120.5	-0.735474
121	-0.74176
121.5	-0.744779
122	-0.755334
122.5	-0.755986
123	-0.763563
123.5	-0.766435
124	-0.76971
124.5	-0.774917
125	-0.777561
125.5	-0.787229
126	-0.788113
126.5	-0.795381
127	-0.796884
127.5	-0.799968
128	-0.804509
128.5	-0.808343
129	-0.816484
129.5	-0.817253
130	-0.824777
130.5	-0.825325
131	-0.828936
131.5	-0.830806
132	-0.834793
132.5	-0.842628
133	-0.843413
133.5	-0.851419
134	-0.850967
134.5	-0.85566
135	-0.855866
135.5	-0.859479
136	-0.867749
136.5	-0.868488
137	-0.876032
137.5	-0.875009
138	-0.87946
138.5	-0.88046
139	-0.883859
139.5	-0.890388
140	-0.89215
140.5	-0.898566
141	-0.897308
141.5	-0.902269
142	-0.902052
142.5	-0.906563
143	-0.910886
143.5	-0.913081
144	-0.91914
144.5	-0.917254
145	-0.921721
145.5	-0.920379
146	-0.925114
146.5	-0.928753
147	-0.930559
147.5	-0.935796
148	-0.934822
148.5	-0.939814
149	-0.937622
149.5	-0.941776
150	-0.945088
150.5	-0.947343
151	-0.952348
151.5	-0.950511
152	-0.954977
152.5	-0.952054
153	-0.956786
153.5	-0.958944
154	-0.961157
154.5	-0.965074
155	-0.964277
155.5	-0.967982
156	-0.964829
156.5	-0.970663
157	-0.970899
157.5	-0.973203
158	-0.976842
158.5	-0.975564
159	-0.976855
159.5	-0.974762
160	-0.978624
160.5	-0.980517
161	-0.983298
161.5	-0.986441
162	-0.986565
162.5	-0.989651
163	-0.986542
163.5	-0.991014
164	-0.990376
164.5	-0.994298
165	-0.997102
165.5	-0.997297
166	-1
166.5	-0.995812
167	-0.996982
167.5	-0.989538
168	-0.983621
168.5	-0.970748
169	-0.953896
169.5	-0.935773
170	-0.912398
170.5	-0.894637
171	-0.870792
171.5	-0.852679
172	-0.829635
172.5	-0.806953
173	-0.785396
173.5	-0.761921
174	-0.743287
174.5	-0.721571
175	-0.703995
175.5	-0.68611
176	-0.665759
176.5	-0.649755
177	-0.627179
177.5	-0.611265
178	-0.593499
178.5	-0.583141
179	-0.566016
179.5	-0.549938
180	-0.53618
180.5	-0.518225
181	-0.50734
181.5	-0.490301
182	-0.482726
182.5	-0.467745
183	-0.455342
183.5	-0.442967
184	-0.427734
184.5	-0.418889
185	-0.405156
185.5	-0.399894
186	-0.387204
186.5	-0.377809
187	-0.367147
187.5	-0.354931
188	-0.347902
188.5	-0.336509
189	-0.332776
189.5	-0.320782
190	-0.315072
190.5	-0.305803
191	-0.295385
191.5	-0.28941
192	-0.280551
192.5	-0.278831
193	-0.26804
193.5	-0.265193
194	-0.256301
194.5	-0.248441
195	-0.242843
195.5	-0.235918
196	-0.234912
196.5	-0.2263
197	-0.224722
197.5	-0.216452
198	-0.210308
198.5	-0.205598
199	-0.20044
199.5	-0.199868
200	-0.192184
200.5	-0.191878
201	-0.183862
201.5	-0.179665
202	-0.174828
202.5	-0.169241
203	-0.172258
203.5	-0.166876
204	-0.165762
204.5	-0.156787
205	-0.154978
205.5	-0.150379
206	-0.146393
206.5	-0.147725
207	-0.141009
207.5	-0.143787
208	-0.135765
208.5	-0.135087
209	-0.129984
209.5	-0.127191
210	-0.128094
210.5	-0.122817
211	-0.12509
211.5	-0.117486
212	-0.117049
212.5	-0.111304
213	-0.109798
213.5	-0.110443
214	-0.106233
214.5	-0.108488
215	-0.101553
215.5	-0.102349
216	-0.0964635
216.5	-0.0953302
217	-0.0952226
217.5	-0.0920527
218	-0.0941578
218.5	-0.0877404
219	-0.088318
219.5	-0.0820726
220	-0.0824975
220.5	-0.0818707
221	-0.0790141
221.5	-0.0815329
222	-0.0753462
222.5	-0.0765831
223	-0.0699329
223.5	-0.0718624
224	-0.0709753
224.5	-0.0692458
225	-0.0713497
225.5	-0.0670316
226	-0.068806
226.5	-0.0627191
227	-0.0658194
227.5	-0.0641415
228	-0.063608
228.5	-0.0648327
229	-0.0615724
229.5	-0.0629424
230	-0.0571065
230.5	-0.0603923
231	-0.0581054
231.5	-0.0583417
232	-0.0593551
232.5	-0.0561892
233	-0.0578518
233.5	-0.0522866
234	-0.0555504
234.5	-0.0527955
235	-0.0544069
235.5	-0.0547954
236	-0.0523095
236.5	-0.0534404
237	-0.0485857
237.5	-0.0512093
238	-0.0487472
238.5	-0.050945
239	-0.0504924
239.5	-0.0485813
240	-0.0493516
240.5	-0.0450637
241	-0.0478243
241.5	-0.0447615
242	-0.0483108
242.5	-0.0480743
243	-0.0460873
243.5	-0.0461504
244	-0.0428903
244.5	-0.0452368
245	-0.042107
245.5	-0.046427
246	-0.0446589
246.5	-0.0439189
247	-0.0433715
247.5	-0.0400802
248	-0.0421938
248.5	-0.0395128
249	-0.0441773
249.5	-0.041809
250	-0.0417572
250.5	-0.0410128
251	-0.038309
251.5	-0.0399262
252	-0.0375192
252.5	-0.0421564
253	-0.0393943
253.5	-0.0401705
254	-0.0392706
254.5	-0.0368263
255	-0.0378207
255.5	-0.0360709
256	-0.0409619
256.5	-0.0375382
257	-0.039717
257.5	-0.0379609
258	-0.0357333
258.5	-0.0366285
259	-0.0352619
259.5	-0.0397341
260	-0.0362187
260.5	-0.039325
261	-0.037068
261.5	-0.0354267
262	-0.0356523
262.5	-0.035467
263	-0.0400093
263.5	-0.0374198
264	-0.0415496
264.5	-0.0394596
265	-0.0395507
265.5	-0.0389812
266	-0.0401687
266.5	-0.0452539
267	-0.0440926
267.5	-0.0497134
268	-0.0477548
268.5	-0.0505848
269	-0.0509706
269.5	-0.0530947
270	-0.059552
270.5	-0.0599406
271	-0.0671645
271.5	-0.0670216
272	-0.0720413
272.5	-0.0745794
273	-0.0792689
273.5	-0.0880732
274	-0.0917725
274.5	-0.101302
275	-0.102659
275.5	-0.109873
276	-0.112687
276.5	-0.118575
277	-0.126066
277.5	-0.129518
278	-0.136875
278.5	-0.137487
279	-0.144808
279.5	-0.146368
280	-0.152257
280.5	-0.160975
281	-0.165001
281.5	-0.17559
282	-0.17771
282.5	-0.187083
283	-0.190884
283.5	-0.199233
284	-0.207608
284.5	-0.212451
285	-0.224571
285.5	-0.227824
286	-0.237639
286.5	-0.240775
287	-0.250732
287.5	-0.259055
288	-0.265867
288.5	-0.276387
289	-0.280616
289.5	-0.290344
290	-0.293018
290.5	-0.303702
291	-0.310672
291.5	-0.317787
292	-0.324287
292.5	-0.329899
293	-0.337801
293.5	-0.338731
294	-0.348603
294.5	-0.35389
295	-0.36032
295.5	-0.368018
296	-0.371222
296.5	-0.37873
297	-0.379337
297.5	-0.388382
298	-0.391736
298.5	-0.397027
299	-0.402455
299.5	-0.405123
300	-0.411713
300.5	-0.41156
301	-0.418153
301.5	-0.42107
302	-0.430568
302.5	-0.436654
303	-0.439514
303.5	-0.447431
304	-0.450311
304.5	-0.460778
305	-0.464911
305.5	-0.475235
306	-0.482019
306.5	-0.487104
307	-0.495154
307.5	-0.497761
308	-0.509384
308.5	-0.512534
309	-0.521775
309.5	-0.529276
310	-0.536566
310.5	-0.542222
311	-0.544276
311.5	-0.553871
312	-0.559522
312.5	-0.569064
313	-0.573899
313.5	-0.580172
314	-0.586468
314.5	-0.589525
315	-0.598588
315.5	-0.601101
316	-0.613377
316.5	-0.617377
317	-0.623816
317.5	-0.629646
318	-0.631054
318.5	-0.641103
319	-0.643309
319.5	-0.654285
320	-0.656841
320.5	-0.663616
321	-0.667881
321.5	-0.669842
322	-0.677562
322.5	-0.679913
323	-0.690049
323.5	-0.690664
324	-0.698287
324.5	-0.700825
325	-0.704209
325.5	-0.709645
326	-0.711979
326.5	-0.72198
327	-0.722612
327.5	-0.730306
328	-0.732143
328.5	-0.735607
329	-0.740607
329.5	-0.742936
330	-0.752316
330.5	-0.752866
331	-0.761342
331.5	-0.762385
332	-0.765654
332.5	-0.76962
333	-0.772787
333.5	-0.781503
334	-0.782318
334.5	-0.789787
335	-0.790657
335.5	-0.795107
336	-0.796403
336.5	-0.799203
337	-0.807485
337.5	-0.808221
338	-0.814939
338.5	-0.814173
339	-0.820276
339.5	-0.8187
340	-0.822897
340.5	-0.828225
341	-0.830626
341.5	-0.837862
342	-0.835442
342.5	-0.839807
343	-0.84167
343.5	-0.843796
344	-0.849653
344.5	-0.85255
345	-0.860006
345.5	-0.859076
346	-0.864481
346.5	-0.863885
347	-0.867634
347.5	-0.870847
348	-0.86955
348.5	-0.869659
349	-0.859163
349.5	-0.853357
350	-0.837613
350.5	-0.825557
351	-0.811423
351.5	-0.793867
352	-0.779607
352.5	-0.757296
353	-0.740918
353.5	-0.717263
354	-0.699935
354.5	-0.68233
355	-0.663096
355.5	-0.648163
356	-0.62745
356.5	-0.61196
357	-0.589456
357.5	-0.575326
358	-0.559668
358.5	-0.543902
359	-0.531199
359.5	-0.513936
360	-0.501361
360.5	-0.482421
361	-0.472623
361.5	-0.459157
362	-0.446535
362.5	-0.436444
363	-0.42248
363.5	-0.413424
364	-0.397417
364.5	-0.390363
365	-0.379385
365.5	-0.369719
366	-0.361226
366.5	-0.350765
367	-0.343591
367.5	-0.330293
368	-0.324748
368.5	-0.315441
369	-0.309244
369.5	-0.300884
370	-0.288741
370.5	-0.298932
371	-0.291364
371.5	-0.274609
372	-0.265236
372.5	-0.260816
373	-0.251917
373.5	-0.244464
374	-0.239553
374.5	-0.229691
375	-0.227508
375.5	-0.219989
376	-0.217777
376.5	-0.212214
377	-0.205825
377.5	-0.201517
378	-0.194015
378.5	-0.191678
379	-0.185362
379.5	-0.184723
380	-0.179256
380.5	-0.174629
381	-0.170535
381.5	-0.164234
382	-0.162534
382.5	-0.156964
383	-0.156446
383.5	-0.153091
384	-0.149125
384.5	-0.146348
385	-0.137614
385.5	-0.138789
386	-0.131507
386.5	-0.134065
387	-0.129057
387.5	-0.126476
388	-0.123494
388.5	-0.116907
389	-0.117365
389.5	-0.111774
390	-0.11365
390.5	-0.109132
391	-0.107525
391.5	-0.10342
392	-0.0976865
392.5	-0.0965654
393	-0.0913242
393.5	-0.0928679
394	-0.0868922
394.5	-0.086156
395	-0.0824255
395.5	-0.0774595
396	-0.0757028
396.5	-0.0697011
397	-0.0736876
397.5	-0.067925
398	-0.0706514
398.5	-0.0666278
399	-0.0633038
399.5	-0.0624434
400	-0.0594889
400.5	-0.0630232
401	-0.0582997
401.5	-0.0610243
402	-0.0568377
402.5	-0.0552779
403	-0.0530061
403.5	-0.050899
404	-0.0546525
404.5	-0.0502064
405	-0.0535034
405.5	-0.0486244
406	-0.048419
406.5	-0.0459833
407	-0.0443688
407.5	-0.0479287
408	-0.043608
408.5	-0.0473916
409	-0.0417755
409.5	-0.0427054
410	-0.0400971
410.5	-0.0384306
411	-0.0419295
411.5	-0.0378506
412	-0.0422295
412.5	-0.0367433
413	-0.0381102
413.5	-0.0345849
414	-0.0340242
414.5	-0.0364473
415	-0.0335807
415.5	-0.0377278
416	-0.0326643
416.5	-0.0351896
417	-0.0299758
417.5	-0.0308758
418	-0.0319449
418.5	-0.0296294
419	-0.0336293
419.5	-0.0283918
420	-0.0311033
420.5	-0.0260301
421	-0.026911
421.5	-0.0288043
422	-0.0264014
422.5	-0.0303314
423	-0.0255586
423.5	-0.028001
424	-0.0233017
424.5	-0.0249224
425	-0.0255452
425.5	-0.0241688
426	-0.0272898
426.5	-0.023615
427	-0.0252747
427.5	-0.0195803
428	-0.0228979
428.5	-0.0221232
429	-0.0213171
429.5	-0.0238488
430	-0.0207237
430.5	-0.0230231
431	-0.0171558
431.5	-0.0208581
432	-0.0199508
432.5	-0.0200849
433	-0.0218726
433.5	-0.018924
434	-0.0208356
434.5	-0.0158367
435	-0.0188999
435.5	-0.0176171
436	-0.0176852
436.5	-0.0207625
437	-0.0168552
437.5	-0.0196248
438	-0.0138191
438.5	-0.0177688
439	-0.0151141
439.5	-0.0178056
440	-0.0185161
440.5	-0.0156172
441	-0.0180693
441.5	-0.0125853
442	-0.0166258
442.5	-0.0133459
443	-0.0169253
443.5	-0.0172403
444	-0.0148107
444.5	-0.016906
445	-0.012007
445.5	-0.0152352
446	-0.0122262
446.5	-0.0163337
447	-0.0153242
447.5	-0.0138284
448	-0.014784
448.5	-0.0109474
449	-0.0136366
449.5	-0.0109737
450	-0.015914
450.5	-0.0141056
451	-0.0138595
451.5	-0.0137013
452	-0.0105938
452.5	-0.0134376
453	-0.00988972
453.5	-0.0154427
454	-0.012805
454.5	-0.0134275
455	-0.0125981
455.5	-0.00921352
456	-0.0117991
456.5	-0.00914856
457	-0.0144418
457.5	-0.01133
458	-0.0128786
458.5	-0.0118279
459	-0.00924895
459.5	-0.0105669
460	-0.00902873
460.5	-0.0139539
461	-0.0107767
461.5	-0.0131947
462	-0.0114107
462.5	-0.0098452
463	-0.010194
463.5	-0.00888268
464	-0.0132937
464.5	-0.00997174
465	-0.0135138
465.5	-0.0103649
466	-0.0089674
466.5	-0.00930876
467	-0.00771444
467.5	-0.0123316
468	-0.00933974
468.5	-0.0130915
469	-0.00981186
469.5	-0.00893272
470	-0.00831415
470.5	-0.00747807
471	-0.0117645
471.5	-0.00908299
472	-0.0128281
472.5	-0.00874464
473	-0.00946325
473.5	-0.00745286
474	-0.00736878
474.5	-0.011032
475	-0.00892124
475.5	-0.0126193
476	-0.00825287
476.5	-0.0101163
477	-0.00766346
477.5	-0.00674384
478	-0.0108543
478.5	-0.00814003
479	-0.0125441
479.5	-0.00817167
480	-0.0099591
480.5	-0.00769923
481	-0.00735068
481.5	-0.0105217
482	-0.00835413
482.5	-0.0122342
483	-0.00807234
483.5	-0.00993411
484	-0.00642459
484.5	-0.00759884
485	-0.0095746
485.5	-0.00834701
486	-0.0114802
486.5	-0.0077371
487	-0.0103298
487.5	-0.00560419
488	-0.00629642
488.5	-0.0096949
489	-0.00698552
489.5	-0.0126104
490	-0.00649104
490.5	-0.010305
491	-0.00492247
491.5	-0.00742817
492	-0.00872904
492.5	-0.0070682
493	-0.0112022
493.5	-0.0065012
494	-0.00993798
494.5	-0.00493815
495	-0.00777306
495.5	-0.00786572
496	-0.00716087
496.5	-0.0105463
497	-0.00678292
497.5	-0.00971863
498	-0.00380727
498.5	-0.00836094
499	-0.00726117
499.5	-0.00748232
500	-0.0099482
500.5	-0.00692769
501	-0.00997089
501.5	-0.00451799
502	-0.00877796
502.5	-0.00702642
503	-0.008089
503.5	-0.0100897
504	-0.00766888
504.5	-0.0108818
505	-0.00506834
505.5	-0.00846242
506	-0.00632501
506.5	-0.00860208
507	-0.00947848
507.5	-0.00715374
508	-0.00939149
508.5	-0.00498585
509	-0.00995906
509.5	-0.00581651
510	-0.00885063
510.5	-0.00884794
511	-0.00742392
511.5	-0.00906877
512	-0.00447286
512.5	-0.00892485
513	-0.00506135
513.5	-0.00920198
514	-0.00839224
514.5	-0.00712254
515	-0.00826767
515.5	-0.00489212

## Sheet: Fig1b
Time (s)	Normalized Current
0	-0.00386157
0.5	-0.00486954
1	-0.003485
1.5	-0.00273908
2	-0.00279793
2.5	-0.00173012
3	-0.00484669
3.5	-0.00198705
4	-0.00495158
4.5	-0.00344882
5	-0.00324224
5.5	-0.00319362
6	-0.00187216
6.5	-0.00454836
7	-0.002393
7.5	-0.00508312
8	-0.00304271
8.5	-0.00293853
9	-0.00330933
9.5	-0.00183514
10	-0.00462627
10.5	-0.0021085
11	-0.00510357
11.5	-0.00328211
12	-0.00397393
12.5	-0.00357221
13	-0.00202525
13.5	-0.00476262
14	-0.00237076
14.5	-0.00525493
15	-0.00292944
15.5	-0.00413379
16	-0.0032877
16.5	-0.00232988
17	-0.00447448
17.5	-0.00242204
18	-0.00527755
18.5	-0.00269849
19	-0.00435465
19.5	-0.0034656
20	-0.00229139
20.5	-0.00375906
21	-0.0019709
21.5	-0.00537961
22	-0.00251869
22.5	-0.00437468
23	-0.00290014
23.5	-0.00282931
24	-0.00423771
24.5	-0.00206974
25	-0.00518935
25.5	-0.00252887
26	-0.00451358
26.5	-0.00218781
27	-0.00291961
27.5	-0.00388116
28	-0.00217061
28.5	-0.00502369
29	-0.00229689
29.5	-0.00460564
30	-0.00195938
30.5	-0.00331496
31	-0.00376883
31.5	-0.0022916
32	-0.00473209
32.5	-0.00197372
33	-0.00434476
33.5	-0.000748697
34	-0.00358423
34.5	-0.00355754
35	-0.00212673
35.5	-0.00522191
36	-0.00160301
36.5	-0.00471717
37	-0.000946994
37.5	-0.00345879
38	-0.00299631
38.5	-0.00241426
39	-0.00470874
39.5	-0.0014425
40	-0.00465667
40.5	-0.000581273
41	-0.00342272
41.5	-0.00236392
42	-0.00263383
42.5	-0.00436799
43	-0.00163549
43.5	-0.00461739
44	-0.000462
44.5	-0.00314481
45	-0.00202949
45.5	-0.00286733
46	-0.00388516
46.5	-0.00153596
47	-0.00427879
47.5	-0.0006469
48	-0.00326357
48.5	-0.00097288
49	-0.00325625
49.5	-0.00358794
50	-0.00224726
50.5	-0.00369505
51	-0.000879496
51.5	-0.00308998
52	-0.00113946
52.5	-0.00325041
53	-0.00305914
53.5	-0.00238477
54	-0.0033846
54.5	-0.000588651
55	-0.00309541
55.5	-0.000681489
56	-0.00349395
56.5	-0.00259881
57	-0.00247789
57.5	-0.00362444
58	-0.000569025
58.5	-0.00325301
59	-0.000640531
59.5	-0.00377534
60	-0.00252838
60.5	-0.0031001
61	-0.00383354
61.5	-0.000895751
62	-0.00337465
62.5	0
63	-0.0040878
63.5	-0.00219429
64	-0.00389088
64.5	-0.00268269
65	-0.00169899
65.5	-0.00250774
66	-0.000566336
66.5	-0.00384381
67	-0.00175539
67.5	-0.00391314
68	-0.00271122
68.5	-0.00166387
69	-0.00250243
69.5	-0.0006776
70	-0.0041573
70.5	-0.00177134
71	-0.0042066
71.5	-0.00318531
72	-0.0032232
72.5	-0.00639906
73	-0.00999216
73.5	-0.0213116
74	-0.0296841
74.5	-0.0460406
75	-0.0595122
75.5	-0.0764271
76	-0.0949766
76.5	-0.113749
77	-0.137889
77.5	-0.157731
78	-0.182745
78.5	-0.203722
79	-0.227195
79.5	-0.249309
80	-0.269918
80.5	-0.294712
81	-0.312717
81.5	-0.336838
82	-0.354056
82.5	-0.374441
83	-0.391655
83.5	-0.407629
84	-0.427059
84.5	-0.439776
85	-0.458536
85.5	-0.470014
86	-0.485748
86.5	-0.497522
87	-0.509636
87.5	-0.524266
88	-0.533561
88.5	-0.548369
89	-0.556544
89.5	-0.569588
90	-0.577962
90.5	-0.588411
91	-0.599685
91.5	-0.606744
92	-0.619671
92.5	-0.625121
93	-0.636217
93.5	-0.642336
94	-0.650785
94.5	-0.659783
95	-0.665315
95.5	-0.676375
96	-0.68032
96.5	-0.690049
97	-0.694596
97.5	-0.702752
98	-0.710007
98.5	-0.714952
99	-0.725017
99.5	-0.728254
100	-0.736835
100.5	-0.739739
101	-0.747599
101.5	-0.753319
102	-0.757692
102.5	-0.765335
103	-0.767883
103.5	-0.776063
104	-0.77822
104.5	-0.785629
105	-0.789442
105.5	-0.794992
106	-0.800662
106.5	-0.80413
107	-0.810351
107.5	-0.811008
108	-0.818509
108.5	-0.821247
109	-0.826632
109.5	-0.831425
110	-0.833475
110.5	-0.83991
111	-0.844755
111.5	-0.850329
112	-0.849792
112.5	-0.855394
113	-0.859128
113.5	-0.861083
114	-0.86651
114.5	-0.866025
115	-0.871466
115.5	-0.872384
116	-0.878221
116.5	-0.880886
117	-0.882514
117.5	-0.887379
118	-0.886867
118.5	-0.892509
119	-0.892314
119.5	-0.897981
120	-0.900013
120.5	-0.902163
121	-0.90621
121.5	-0.90579
122	-0.910968
122.5	-0.911022
123	-0.915792
123.5	-0.917999
124	-0.919752
124.5	-0.923867
125	-0.922435
125.5	-0.927892
126	-0.927217
126.5	-0.932978
127	-0.933397
127.5	-0.936938
128	-0.938584
128.5	-0.937131
129	-0.942938
129.5	-0.939628
130	-0.948188
130.5	-0.947068
131	-0.947729
131.5	-0.952201
132	-0.953489
132.5	-0.955673
133	-0.952952
133.5	-0.960071
134	-0.95854
134.5	-0.961666
135	-0.962011
135.5	-0.963363
136	-0.964021
136.5	-0.964175
137	-0.967352
137.5	-0.966682
138	-0.970397
138.5	-0.970531
139	-0.971249
139.5	-0.972421
140	-0.973615
140.5	-0.975946
141	-0.974239
141.5	-0.978454
142	-0.976225
142.5	-0.977817
143	-0.979182
143.5	-0.979207
144	-0.983316
144.5	-0.980559
145	-0.984706
145.5	-0.983293
146	-0.984635
146.5	-0.984956
147	-0.983951
147.5	-0.988137
148	-0.986784
148.5	-0.988761
149	-0.985061
149.5	-0.988682
150	-0.988893
150.5	-0.987644
151	-0.990185
151.5	-0.988474
152	-0.992179
152.5	-0.987789
153	-0.992004
153.5	-0.99091
154	-0.989375
154.5	-0.991906
155	-0.990623
155.5	-0.994291
156	-0.991848
156.5	-0.994046
157	-0.992803
157.5	-0.99327
158	-0.995046
158.5	-0.993026
159	-0.997185
159.5	-0.99502
160	-0.998003
160.5	-0.996707
161	-0.997998
161.5	-1
162	-0.998548
162.5	-0.99865
163	-0.975765
163.5	-0.948541
164	-0.909755
164.5	-0.873377
165	-0.83671
165.5	-0.797716
166	-0.76578
166.5	-0.728168
167	-0.699637
167.5	-0.666515
168	-0.640709
168.5	-0.614476
169	-0.590305
169.5	-0.570022
170	-0.5459
170.5	-0.528789
171	-0.506277
171.5	-0.491199
172	-0.474085
172.5	-0.458117
173	-0.445121
173.5	-0.428388
174	-0.417619
174.5	-0.400935
175	-0.391194
175.5	-0.378646
176	-0.368022
176.5	-0.358561
177	-0.346055
177.5	-0.339011
178	-0.326087
178.5	-0.319932
179	-0.309912
179.5	-0.303061
180	-0.295976
180.5	-0.286398
181	-0.281684
181.5	-0.271028
182	-0.267273
182.5	-0.25896
183	-0.254186
183.5	-0.248732
184	-0.241401
184.5	-0.23776
185	-0.227767
185.5	-0.22684
186	-0.219625
186.5	-0.217302
187	-0.212384
187.5	-0.206973
188	-0.204408
188.5	-0.196799
189	-0.195236
189.5	-0.189098
190	-0.1885
190.5	-0.183693
191	-0.17988
191.5	-0.177595
192	-0.171156
192.5	-0.170766
193	-0.164941
193.5	-0.164966
194	-0.16068
194.5	-0.1583
195	-0.156241
195.5	-0.150776
196	-0.150733
196.5	-0.145919
197	-0.146543
197.5	-0.14218
198	-0.141543
198.5	-0.138785
199	-0.135419
199.5	-0.134323
200	-0.130459
200.5	-0.130673
201	-0.127251
201.5	-0.126765
202	-0.124969
202.5	-0.121517
203	-0.120994
203.5	-0.116896
204	-0.118767
204.5	-0.114001
205	-0.115062
205.5	-0.112633
206	-0.109802
206.5	-0.109296
207	-0.105778
207.5	-0.107844
208	-0.103281
208.5	-0.104806
209	-0.101895
209.5	-0.100033
210	-0.0993787
210.5	-0.0958312
211	-0.0978056
211.5	-0.0933904
212	-0.0950139
212.5	-0.0917764
213	-0.0907687
213.5	-0.0895326
214	-0.0868351
214.5	-0.0887511
215	-0.0844131
215.5	-0.0867779
216	-0.0829799
216.5	-0.0829661
217	-0.0814184
217.5	-0.0795223
218	-0.08098
218.5	-0.0767709
219	-0.0795597
219.5	-0.0763438
220	-0.0772448
220.5	-0.0741078
221	-0.0736546
221.5	-0.0735613
222	-0.0715226
222.5	-0.0733342
223	-0.0694313
223.5	-0.0706886
224	-0.068023
224.5	-0.0677407
225	-0.0673786
225.5	-0.0653452
226	-0.0671064
226.5	-0.0635792
227	-0.0650782
227.5	-0.0619307
228	-0.0623237
228.5	-0.0619687
229	-0.0599322
229.5	-0.0620959
230	-0.0588151
230.5	-0.0603494
231	-0.057176
231.5	-0.0579584
232	-0.0578314
232.5	-0.0564888
233	-0.0581705
233.5	-0.0549392
234	-0.0565921
234.5	-0.0531767
235	-0.0543547
235.5	-0.053497
236	-0.0524004
236.5	-0.0536131
237	-0.050779
237.5	-0.0524273
238	-0.0488399
238.5	-0.050767
239	-0.0495361
239.5	-0.0490592
240	-0.0501376
240.5	-0.0469861
241	-0.0499069
241.5	-0.0450644
242	-0.0475085
242.5	-0.0461443
243	-0.0460986
243.5	-0.0470462
244	-0.044091
244.5	-0.0467541
245	-0.0424443
245.5	-0.0447338
246	-0.0428638
246.5	-0.0435726
247	-0.0437344
247.5	-0.0415393
248	-0.0433793
248.5	-0.0392356
249	-0.0419541
249.5	-0.0394236
250	-0.0413101
250.5	-0.0410564
251	-0.0390319
251.5	-0.0411445
252	-0.0373803
252.5	-0.0414808
253	-0.0410632
253.5	-0.047358
254	-0.0517715
254.5	-0.057116
255	-0.0662506
255.5	-0.0726166
256	-0.0882925
256.5	-0.0997367
257	-0.116939
257.5	-0.13041
258	-0.145686
258.5	-0.161382
259	-0.174775
259.5	-0.193032
260	-0.206862
260.5	-0.226719
261	-0.241732
261.5	-0.258527
262	-0.274497
262.5	-0.287755
263	-0.305
263.5	-0.316971
264	-0.333654
264.5	-0.345091
265	-0.358621
265.5	-0.370705
266	-0.379617
266.5	-0.392763
267	-0.400909
267.5	-0.414205
268	-0.422189
268.5	-0.433258
269	-0.442185
269.5	-0.448973
270	-0.459088
270.5	-0.465785
271	-0.476783
271.5	-0.482234
272	-0.492294
272.5	-0.498499
273	-0.504581
273.5	-0.512219
274	-0.517663
274.5	-0.52759
275	-0.531943
275.5	-0.540607
276	-0.546401
276.5	-0.551714
277	-0.558556
277.5	-0.562971
278	-0.572425
278.5	-0.576332
279	-0.584651
279.5	-0.58906
280	-0.594377
280.5	-0.60021
281	-0.604296
281.5	-0.612582
282	-0.615703
282.5	-0.623707
283	-0.626996
283.5	-0.632547
284	-0.637583
284.5	-0.641861
285	-0.650017
285.5	-0.652943
286	-0.66129
286.5	-0.664224
287	-0.670731
287.5	-0.674851
288	-0.677639
288.5	-0.68689
289	-0.687628
289.5	-0.69694
290	-0.698057
290.5	-0.703129
291	-0.707522
291.5	-0.711549
292	-0.719419
292.5	-0.720676
293	-0.728966
293.5	-0.730233
294	-0.736686
294.5	-0.73922
295	-0.743486
295.5	-0.749407
296	-0.751238
296.5	-0.759366
297	-0.759448
297.5	-0.766165
298	-0.767388
298.5	-0.772279
299	-0.777321
299.5	-0.778377
300	-0.78619
300.5	-0.786634
301	-0.793299
301.5	-0.794021
302	-0.798289
302.5	-0.80337
303	-0.804428
303.5	-0.810937
304	-0.810984
304.5	-0.816603
305	-0.816723
305.5	-0.821704
306	-0.82487
306.5	-0.827473
307	-0.832187
307.5	-0.831058
308	-0.838784
308.5	-0.837649
309	-0.842945
309.5	-0.845151
310	-0.847229
310.5	-0.852152
311	-0.852391
311.5	-0.857756
312	-0.856265
312.5	-0.863094
313	-0.863534
313.5	-0.866459
314	-0.870517
314.5	-0.870599
315	-0.875022
315.5	-0.873063
316	-0.879222
316.5	-0.879231
317	-0.885065
317.5	-0.886376
318	-0.888854
318.5	-0.890946
319	-0.890988
319.5	-0.8951
320	-0.895125
320.5	-0.899723
321	-0.901783
321.5	-0.902739
322	-0.904943
322.5	-0.903965
323	-0.908196
323.5	-0.908016
324	-0.912525
324.5	-0.913275
325	-0.91449
325.5	-0.917073
326	-0.91548
326.5	-0.918764
327	-0.916712
327.5	-0.92239
328	-0.922224
328.5	-0.925223
329	-0.926249
329.5	-0.925608
330	-0.92925
330.5	-0.927431
331	-0.932223
331.5	-0.930621
332	-0.933357
332.5	-0.934458
333	-0.932771
333.5	-0.936339
334	-0.934088
334.5	-0.939199
335	-0.937251
335.5	-0.939719
336	-0.940202
336.5	-0.938477
337	-0.941094
337.5	-0.938974
338	-0.94331
338.5	-0.94125
339	-0.945172
339.5	-0.945781
340	-0.945993
340.5	-0.948662
341	-0.948067
341.5	-0.951368
342	-0.943705
342.5	-0.935618
343	-0.917398
343.5	-0.891901
344	-0.864024
344.5	-0.831058
345	-0.803028
345.5	-0.768578
346	-0.740155
346.5	-0.708012
347	-0.678481
347.5	-0.650942
348	-0.622526
348.5	-0.601212
349	-0.574468
349.5	-0.555814
350	-0.533183
350.5	-0.514194
351	-0.495758
351.5	-0.477293
352	-0.462457
352.5	-0.445933
353	-0.434588
353.5	-0.418544
354	-0.406055
354.5	-0.392807
355	-0.379361
355.5	-0.370703
356	-0.356992
356.5	-0.350619
357	-0.336672
357.5	-0.328836
358	-0.318505
358.5	-0.308382
359	-0.302416
359.5	-0.291088
360	-0.28686
360.5	-0.275759
361	-0.270471
361.5	-0.26171
362	-0.254284
362.5	-0.249501
363	-0.241036
363.5	-0.238377
364	-0.228896
364.5	-0.225154
365	-0.217625
365.5	-0.212774
366	-0.207591
366.5	-0.201804
367	-0.199799
367.5	-0.192411
368	-0.190269
368.5	-0.182654
369	-0.180024
369.5	-0.176736
370	-0.170821
370.5	-0.170585
371	-0.16329
371.5	-0.163234
372	-0.156051
372.5	-0.153153
373	-0.15093
373.5	-0.146922
374	-0.146497
374.5	-0.140314
375	-0.139556
375.5	-0.133718
376	-0.133002
376.5	-0.130088
377	-0.127328
377.5	-0.126256
378	-0.121881
378.5	-0.121647
379	-0.116007
379.5	-0.116011
380	-0.112451
380.5	-0.110961
381	-0.11067
381.5	-0.10624
382	-0.106453
382.5	-0.100719
383	-0.101664
383.5	-0.09894
384	-0.0975321
384.5	-0.0956967
385	-0.0934573
385.5	-0.0929211
386	-0.0891673
386.5	-0.0893464
387	-0.086289
387.5	-0.0867249
388	-0.0859009
388.5	-0.0833408
389	-0.0821186
389.5	-0.0782753
390	-0.0791298
390.5	-0.0757129
391	-0.077076
391.5	-0.0749536
392	-0.0735223
392.5	-0.0730165
393	-0.0691212
393.5	-0.0703815
394	-0.0668071
394.5	-0.0683221
395	-0.0663091
395.5	-0.0651867
396	-0.0648513
396.5	-0.0615602
397	-0.0621959
397.5	-0.0594103
398	-0.0608618
398.5	-0.0587604
399	-0.0584471
399.5	-0.056106
400	-0.0532349
400.5	-0.0557615
401	-0.0534139
401.5	-0.0552857
402	-0.0521388
402.5	-0.0525354
403	-0.0510084
403.5	-0.0487283
404	-0.0487926
404.5	-0.0465146
405	-0.0483784
405.5	-0.0459551
406	-0.0470043
406.5	-0.0456319
407	-0.0434803
407.5	-0.0437513
408	-0.0419043
408.5	-0.0437618
409	-0.0412491
409.5	-0.0425836
410	-0.0409596
410.5	-0.0391364
411	-0.0401462
411.5	-0.0369775
412	-0.0402006
412.5	-0.0362386
413	-0.0389789
413.5	-0.0366458
414	-0.0363499
414.5	-0.0359179
415	-0.0333488
415.5	-0.0364414
416	-0.032691
416.5	-0.035349
417	-0.0329165
417.5	-0.033044
418	-0.0324047
418.5	-0.0301735
419	-0.032838
419.5	-0.0292854
420	-0.0320683
420.5	-0.0294407
421	-0.0298461
421.5	-0.0286319
422	-0.0267156
422.5	-0.0289862
423	-0.0262925
423.5	-0.0290945
424	-0.0260077
424.5	-0.0273085
425	-0.0254362
425.5	-0.0246303
426	-0.0264623
426.5	-0.0238176
427	-0.0259986
427.5	-0.0235601
428	-0.0252744
428.5	-0.0228479
429	-0.0222471
429.5	-0.0236694
430	-0.021309
430.5	-0.0240183
431	-0.0206125
431.5	-0.0227455
432	-0.0201362
432.5	-0.0199546
433	-0.0210545
433.5	-0.019204
434	-0.0218761
434.5	-0.0187301
435	-0.0203329
435.5	-0.017225
436	-0.0184662
436.5	-0.018953
437	-0.0174653
437.5	-0.0192026
438	-0.0158931
438.5	-0.0184756
439	-0.0155649
439.5	-0.0172817
440	-0.0159471
440.5	-0.0153663
441	-0.0172948
441.5	-0.015227
442	-0.0169256
442.5	-0.0134962
443	-0.0157757
443.5	-0.0153365
444	-0.0144172
444.5	-0.0162289
445	-0.0142175
445.5	-0.0156594
446	-0.0119409
446.5	-0.0144243
447	-0.0133585
447.5	-0.0137368
448	-0.0145707
448.5	-0.012436
449	-0.0137566
449.5	-0.0106462
450	-0.0131945
450.5	-0.0114972
451	-0.0126364
451.5	-0.0131969
452	-0.0106326
452.5	-0.0129995
453	-0.00966047
453.5	-0.011794
454	-0.00913602
454.5	-0.0115818
455	-0.0116561
455.5	-0.00996546
456	-0.0118045
456.5	-0.00838865
457	-0.0102782
457.5	-0.00793832
458	-0.0102995
458.5	-0.0101177
459	-0.00875157
459.5	-0.00992379
460	-0.00720669
460.5	-0.0102401
461	-0.0071388
461.5	-0.00930982
462	-0.00819412
462.5	-0.00839278
463	-0.00926409
463.5	-0.0054066
464	-0.00956542
464.5	-0.00683156
465	-0.0082463
465.5	-0.00654707
466	-0.00783786
466.5	-0.00824615
467	-0.00560273
467.5	-0.00809512
468	-0.00587657
468.5	-0.00844151
469	-0.00586191
469.5	-0.0073997
470	-0.00759626
470.5	-0.00534572
471	-0.00718032
471.5	-0.00458918
472	-0.00772997
472.5	-0.00534699
473	-0.00737671
473.5	-0.0066479
474	-0.00490323
474.5	-0.0064049
475	-0.00381903
475.5	-0.00717547
476	-0.0046728
476.5	-0.007064
477	-0.00579624
477.5	-0.0047151
478	-0.00624727
478.5	-0.00327381
479	-0.00754142
479.5	-0.00378051
480	-0.00719108
480.5	-0.00526267
481	-0.00505548
481.5	-0.00566132
482	-0.00338287
482.5	-0.00729056
483	-0.00253051
483.5	-0.00691344
484	-0.00450529
484.5	-0.00591354
485	-0.00411808
485.5	-0.00371681
486	-0.00593757
486.5	-0.0032983
487	-0.00621703
487.5	-0.00348961
488	-0.00488856
488.5	-0.00391866
489	-0.00280914
489.5	-0.00458666
490	-0.00248855
490.5	-0.00636395
491	-0.00333557
491.5	-0.00546357
492	-0.00331709
492.5	-0.00297352
493	-0.0038674
493.5	-0.00255576
494	-0.00555085
494.5	-0.00317708
495	-0.00494564
495.5	-0.00270196
496	-0.00347022
496.5	-0.00396935
497	-0.00259591
497.5	-0.00539111
498	-0.00235289
498.5	-0.00463726
499	-0.00215054
499.5	-0.00305386
500	-0.00401003
500.5	-0.00243295
501	-0.00515986
501.5	-0.00209902
502	-0.00439908
502.5	-0.00161125
503	-0.00328155
503.5	-0.0033765
504	-0.00227965
504.5	-0.00467662
505	-0.00216434
505.5	-0.00396661
506	-0.00111739
506.5	-0.00313438
507	-0.00317183
507.5	-0.00221976
508	-0.00411233
508.5	-0.00168847
509	-0.00409986
509.5	-0.000904282
510	-0.00282296
510.5	-0.00258758
511	-0.00248139
511.5	-0.00412851
512	-0.00137966
512.5	-0.00370127
513	-0.000737049
513.5	-0.00271855
514	-0.00226624
514.5	-0.00264738
515	-0.00399013
515.5	-0.00167374

## Sheet: Fig1c
Time(ms)	Current (microAmp)
0	-0.315724
100	-0.290017
200	-0.289794
300	-0.289938
400	-0.289963
500	-0.289849
600	-0.289873
700	-0.290001
800	-0.290157
900	-0.290117
1000	-0.290068
1100	-0.290077
1200	-0.290018
1300	-0.290028
1400	-0.289954
1500	-0.289903
1600	-0.289933
1700	-0.289862
1800	-0.289909
1900	-0.289942
2000	-0.289953
2100	-0.290141
2200	-0.290272
2300	-0.290511
2400	-0.290377
2500	-0.290195
2600	-0.290052
2700	-0.289996
2800	-0.290086
2900	-0.290155
3000	-0.290003
3100	-0.289708
3200	-0.289796
3300	-0.289724
3400	-0.289711
3500	-0.289656
3600	-0.289563
3700	-0.289584
3800	-0.289773
3900	-0.289891
4000	-0.289671
4100	-0.28962
4200	-0.289775
4300	-0.289909
4400	-0.289988
4500	-0.289644
4600	-0.289393
4700	-0.289374
4800	-0.289485
4900	-0.289604
5000	-0.289561
5100	-0.289396
5200	-0.289346
5300	-0.289453
5400	-0.289545
5500	-0.289401
5600	-0.289317
5700	-0.289311
5800	-0.289404
5900	-0.289502
6000	-0.289702
6100	-0.289677
6200	-0.289475
6300	-0.289454
6400	-0.28942
6500	-0.289416
6600	-0.289363
6700	-0.289218
6800	-0.289232
6900	-0.28932
7000	-0.289559
7100	-0.289672
7200	-0.289565
7300	-0.289377
7400	-0.289388
7500	-0.289363
7600	-0.289351
7700	-0.289327
7800	-0.28936
7900	-0.289275
8000	-0.28934
8100	-0.289495
8200	-0.289667
8300	-0.290541
8400	-0.29039
8500	-0.290549
8600	-0.290679
8700	-0.290845
8800	-0.290904
8900	-0.291098
9000	-0.291242
9100	-0.291439
9200	-0.291426
9300	-0.29142
9400	-0.291573
9500	-0.291645
9600	-0.291957
9700	-0.292008
9800	-0.292001
9900	-0.292259
10000	-0.292761
10100	-0.293088
10200	-0.293094
10300	-0.293223
10400	-0.293342
10500	-0.29359
10600	-0.2941
10700	-0.294413
10800	-0.294362
10900	-0.294285
11000	-0.294169
11100	-0.294144
11200	-0.294072
11300	-0.294307
11400	-0.294748
11500	-0.294938
11600	-0.294888
11700	-0.294909
11800	-0.294764
11900	-0.294782
12000	-0.29499
12100	-0.295903
12200	-0.299922
12300	-0.313281
12400	-0.341068
12500	-0.376682
12600	-0.40983
12700	-0.437716
12800	-0.460769
12900	-0.480474
13000	-0.498099
13100	-0.51343
13200	-0.527273
13300	-0.539748
13400	-0.551385
13500	-0.562791
13600	-0.573532
13700	-0.583807
13800	-0.593306
13900	-0.601972
14000	-0.61007
14100	-0.617474
14200	-0.624513
14300	-0.630675
14400	-0.63611
14500	-0.641403
14600	-0.646247
14700	-0.650554
14800	-0.654514
14900	-0.658112
15000	-0.661515
15100	-0.664558
15200	-0.667352
15300	-0.670087
15400	-0.672661
15500	-0.675227
15600	-0.677962
15700	-0.680414
15800	-0.683005
15900	-0.685123
16000	-0.687537
16100	-0.690015
16200	-0.692624
16300	-0.69523
16400	-0.697905
16500	-0.700459
16600	-0.703166
16700	-0.70588
16800	-0.708907
16900	-0.712329
17000	-0.715204
17100	-0.71802
17200	-0.720936
17300	-0.724051
17400	-0.727197
17500	-0.73044
17600	-0.733821
17700	-0.737137
17800	-0.740492
17900	-0.743805
18000	-0.747261
18100	-0.750813
18200	-0.754473
18300	-0.758066
18400	-0.761538
18500	-0.765087
18600	-0.768667
18700	-0.772189
18800	-0.775444
18900	-0.778818
19000	-0.781901
19100	-0.784828
19200	-0.78793
19300	-0.790926
19400	-0.793844
19500	-0.796515
19600	-0.799092
19700	-0.801528
19800	-0.804138
19900	-0.80672
20000	-0.809039
20100	-0.811278
20200	-0.813505
20300	-0.815831
20400	-0.818099
20500	-0.82007
20600	-0.821976
20700	-0.823801
20800	-0.825625
20900	-0.827482
21000	-0.829293
21100	-0.830683
21200	-0.832122
21300	-0.833523
21400	-0.835088
21500	-0.836602
21600	-0.837753
21700	-0.838808
21800	-0.839853
21900	-0.840882
22000	-0.842097
22100	-0.842938
22200	-0.843737
22300	-0.844689
22400	-0.845721
22500	-0.846518
22600	-0.847199
22700	-0.847611
22800	-0.848272
22900	-0.849108
23000	-0.849816
23100	-0.850292
23200	-0.850564
23300	-0.850904
23400	-0.85132
23500	-0.851743
23600	-0.852001
23700	-0.85205
23800	-0.851977
23900	-0.851835
24000	-0.852026
24100	-0.852164
24200	-0.852199
24300	-0.85225
24400	-0.852483
24500	-0.852693
24600	-0.852774
24700	-0.852666
24800	-0.85276
24900	-0.852959
25000	-0.853175
25100	-0.853081
25200	-0.852946
25300	-0.852917
25400	-0.852978
25500	-0.85298
25600	-0.852776
25700	-0.852769
25800	-0.852573
25900	-0.85253
26000	-0.852259
26100	-0.852139
26200	-0.851974
26300	-0.851791
26400	-0.851426
26500	-0.851087
26600	-0.850863
26700	-0.850644
26800	-0.850217
26900	-0.849946
27000	-0.849735
27100	-0.84942
27200	-0.849177
27300	-0.848882
27400	-0.848515
27500	-0.848196
27600	-0.847894
27700	-0.847664
27800	-0.847294
27900	-0.846867
28000	-0.846708
28100	-0.846545
28200	-0.846414
28300	-0.846171
28400	-0.845661
28500	-0.845346
28600	-0.845068
28700	-0.844685
28800	-0.844302
28900	-0.844033
29000	-0.843819
29100	-0.843688
29200	-0.843433
29300	-0.842931
29400	-0.842542
29500	-0.84221
29600	-0.841939
29700	-0.841753
29800	-0.841421
29900	-0.84109
30000	-0.840713
30100	-0.840537
30200	-0.840704
30300	-0.840348
30400	-0.839898
30500	-0.839248
30600	-0.83893
30700	-0.8388
30800	-0.838527
30900	-0.83806
31000	-0.837856
31100	-0.837657
31200	-0.83751
31300	-0.837354
31400	-0.837058
31500	-0.83671
31600	-0.836434
31700	-0.836249
31800	-0.835818
31900	-0.83562
32000	-0.835482
32100	-0.835034
32200	-0.834658
32300	-0.834584
32400	-0.834535
32500	-0.834298
32600	-0.833823
32700	-0.833828
32800	-0.833704
32900	-0.833211
33000	-0.832903
33100	-0.832596
33200	-0.832419
33300	-0.832126
33400	-0.831992
33500	-0.831841
33600	-0.831515
33700	-0.831311
33800	-0.831133
33900	-0.831027
34000	-0.830766
34100	-0.830395
34200	-0.830055
34300	-0.829995
34400	-0.82995
34500	-0.829774
34600	-0.829576
34700	-0.829477
34800	-0.829437
34900	-0.829519
35000	-0.829239
35100	-0.82888
35200	-0.828598
35300	-0.828485
35400	-0.828458
35500	-0.82845
35600	-0.828212
35700	-0.827919
35800	-0.827544
35900	-0.827453
36000	-0.827121
36100	-0.826187
36200	-0.825686
36300	-0.825763
36400	-0.825853
36500	-0.82565
36600	-0.825079
36700	-0.824664
36800	-0.824429
36900	-0.824205
37000	-0.823883
37100	-0.823914
37200	-0.823992
37300	-0.823732
37400	-0.823431
37500	-0.823016
37600	-0.822601
37700	-0.822212
37800	-0.822343
37900	-0.822226
38000	-0.821996
38100	-0.821679
38200	-0.821266
38300	-0.820912
38400	-0.8208
38500	-0.820503
38600	-0.820259
38700	-0.819844
38800	-0.819494
38900	-0.81933
39000	-0.819143
39100	-0.818752
39200	-0.818434
39300	-0.818136
39400	-0.817917
39500	-0.817828
39600	-0.817509
39700	-0.817013
39800	-0.816808
39900	-0.816578
40000	-0.816412
40100	-0.816316
40200	-0.816152
40300	-0.815959
40400	-0.815743
40500	-0.815464
40600	-0.815086
40700	-0.814907
40800	-0.814726
40900	-0.814579
41000	-0.814271
41100	-0.813953
41200	-0.813612
41300	-0.813575
41400	-0.813427
41500	-0.812846
41600	-0.81251
41700	-0.812515
41800	-0.812344
41900	-0.81229
42000	-0.812033
42100	-0.812107
42200	-0.811962
42300	-0.811625
42400	-0.811131
42500	-0.810876
42600	-0.810734
42700	-0.810578
42800	-0.810169
42900	-0.809838
43000	-0.809726
43100	-0.80937
43200	-0.809114
43300	-0.808692
43400	-0.808379
43500	-0.808239
43600	-0.80823
43700	-0.808091
43800	-0.807832
43900	-0.807554
44000	-0.807326
44100	-0.806995
44200	-0.80682
44300	-0.806461
44400	-0.806243
44500	-0.806392
44600	-0.806283
44700	-0.806117
44800	-0.805899
44900	-0.805514
45000	-0.805286
45100	-0.805046
45200	-0.804886
45300	-0.804665
45400	-0.804581
45500	-0.80448
45600	-0.804322
45700	-0.804172
45800	-0.803911
45900	-0.803686
46000	-0.803576
46100	-0.803382
46200	-0.803382
46300	-0.803293
46400	-0.803104
46500	-0.802745
46600	-0.80263
46700	-0.802471
46800	-0.802429
46900	-0.802197
47000	-0.80192
47100	-0.801585
47200	-0.801154
47300	-0.800933
47400	-0.800675
47500	-0.800434
47600	-0.800381
47700	-0.800352
47800	-0.800612
47900	-0.800256
48000	-0.800006
48100	-0.799852
48200	-0.799695
48300	-0.799828
48400	-0.799776
48500	-0.799456
48600	-0.79932
48700	-0.799252
48800	-0.799301
48900	-0.799242
49000	-0.7988
49100	-0.798693
49200	-0.798594
49300	-0.798441
49400	-0.798157
49500	-0.797832
49600	-0.797696
49700	-0.79763
49800	-0.797495
49900	-0.797266
50000	-0.797008
50100	-0.796853
50200	-0.796604
50300	-0.7966
50400	-0.796403
50500	-0.796378
50600	-0.795785
50700	-0.795657
50800	-0.79544
50900	-0.795375
51000	-0.795266
51100	-0.795095
51200	-0.794833
51300	-0.795324
51400	-0.795431
51500	-0.795248
51600	-0.79499
51700	-0.794846
51800	-0.794697
51900	-0.79454
52000	-0.794544
52100	-0.794493
52200	-0.794402
52300	-0.794206
52400	-0.793773
52500	-0.793767
52600	-0.793533
52700	-0.793278
52800	-0.793022
52900	-0.79291
53000	-0.792999
53100	-0.792848
53200	-0.792739
53300	-0.792628
53400	-0.792561
53500	-0.792503
53600	-0.792332
53700	-0.792346
53800	-0.792373
53900	-0.792283
54000	-0.792358
54100	-0.791841
54200	-0.791606
54300	-0.791454
54400	-0.791347
54500	-0.791312
54600	-0.791389
54700	-0.791146
54800	-0.790996
54900	-0.791011
55000	-0.79116
55100	-0.791216
55200	-0.791171
55300	-0.791145
55400	-0.79115
55500	-0.79113
55600	-0.790908
55700	-0.790617
55800	-0.790373
55900	-0.790143
56000	-0.790127
56100	-0.790235
56200	-0.790201
56300	-0.79
56400	-0.790129
56500	-0.790172
56600	-0.789839
56700	-0.789411
56800	-0.789219
56900	-0.789244
57000	-0.789193
57100	-0.789103
57200	-0.788787
57300	-0.788795
57400	-0.788649
57500	-0.788899
57600	-0.788838
57700	-0.788702
57800	-0.788665
57900	-0.78857
58000	-0.788769
58100	-0.788955
58200	-0.788776
58300	-0.788572
58400	-0.788573
58500	-0.788509
58600	-0.788313
58700	-0.788207
58800	-0.787686
58900	-0.787321
59000	-0.787269
59100	-0.787326
59200	-0.787197
59300	-0.787316
59400	-0.787042
59500	-0.787043
59600	-0.787046
59700	-0.786797
59800	-0.78656
59900	-0.786518
60000	-0.786596
60100	-0.786621
60200	-0.786479
60300	-0.786396
60400	-0.786377
60500	-0.786463
60600	-0.786373
60700	-0.786367
60800	-0.785961
60900	-0.785772
61000	-0.785682
61100	-0.785546
61200	-0.785391
61300	-0.785677
61400	-0.785622
61500	-0.785384
61600	-0.785437
61700	-0.785448
61800	-0.78527
61900	-0.785191
62000	-0.785024
62100	-0.784898
62200	-0.78497
62300	-0.785129
62400	-0.784838
62500	-0.784661
62600	-0.784623
62700	-0.784587
62800	-0.784639
62900	-0.78436
63000	-0.784328
63100	-0.784522
63200	-0.784418
63300	-0.784302
63400	-0.784001
63500	-0.783899
63600	-0.784131
63700	-0.784304
63800	-0.784068
63900	-0.783771
64000	-0.783823
64100	-0.783944
64200	-0.784014
64300	-0.784232
64400	-0.784177
64500	-0.783339
64600	-0.783057
64700	-0.782934
64800	-0.782984
64900	-0.782893
65000	-0.782649
65100	-0.782494
65200	-0.782383
65300	-0.782498
65400	-0.782647
65500	-0.782635
65600	-0.78243
65700	-0.782345
65800	-0.782181
65900	-0.782249
66000	-0.782297
66100	-0.782281
66200	-0.782117
66300	-0.782058
66400	-0.782051
66500	-0.781975
66600	-0.781837
66700	-0.781695
66800	-0.781692
66900	-0.781774
67000	-0.781697
67100	-0.781545
67200	-0.78199
67300	-0.782094
67400	-0.781919
67500	-0.781888
67600	-0.78183
67700	-0.781605
67800	-0.781689
67900	-0.781933
68000	-0.78209
68100	-0.782609
68200	-0.778038
68300	-0.778739
68400	-0.779126
68500	-0.779389
68600	-0.779257
68700	-0.779278
68800	-0.779576
68900	-0.780122
69000	-0.780042
69100	-0.779702
69200	-0.779276
69300	-0.779172
69400	-0.779328
69500	-0.779397
69600	-0.779304
69700	-0.779183
69800	-0.779018
69900	-0.778963
70000	-0.779203
70100	-0.779141
70200	-0.778983
70300	-0.779107
70400	-0.779152
70500	-0.779216
70600	-0.779131
70700	-0.779156
70800	-0.778935
70900	-0.778917
71000	-0.778957
71100	-0.778888
71200	-0.778902
71300	-0.77912
71400	-0.77906
71500	-0.779136
71600	-0.779076
71700	-0.779078
71800	-0.779065
71900	-0.779111
72000	-0.779225
72100	-0.779397
72200	-0.779545
72300	-0.78014
72400	-0.780758
72500	-0.781804
72600	-0.783401
72700	-0.785283
72800	-0.787245
72900	-0.789032
73000	-0.791044
73100	-0.793027
73200	-0.794871
73300	-0.796511
73400	-0.798087
73500	-0.79965
73600	-0.80111
73700	-0.802366
73800	-0.803565
73900	-0.805057
74000	-0.80664
74100	-0.808157
74200	-0.809329
74300	-0.810293
74400	-0.811244
74500	-0.811778
74600	-0.812758
74700	-0.813782
74800	-0.814362
74900	-0.815118
75000	-0.816049
75100	-0.817097
75200	-0.818177
75300	-0.818905
75400	-0.819643
75500	-0.820469
75600	-0.821494
75700	-0.822698
75800	-0.823564
75900	-0.824318
76000	-0.8252
76100	-0.826087
76200	-0.827007
76300	-0.827799
76400	-0.828702
76500	-0.829677
76600	-0.83055
76700	-0.831446
76800	-0.83233
76900	-0.832795
77000	-0.833132
77100	-0.833398
77200	-0.834031
77300	-0.83467
77400	-0.835249
77500	-0.835747
77600	-0.836413
77700	-0.83715
77800	-0.837845
77900	-0.838256
78000	-0.838768
78100	-0.839389
78200	-0.840005
78300	-0.840425
78400	-0.840988
78500	-0.841354
78600	-0.841849
78700	-0.842077
78800	-0.842485
78900	-0.842902
79000	-0.843114
79100	-0.843263
79200	-0.843591
79300	-0.843813
79400	-0.84411
79500	-0.844504
79600	-0.844917
79700	-0.845123
79800	-0.845388
79900	-0.845742
80000	-0.845871
80100	-0.846015
80200	-0.846157
80300	-0.846558
80400	-0.846985
80500	-0.847209
80600	-0.847334
80700	-0.847778
80800	-0.847855
80900	-0.848189
81000	-0.848304
81100	-0.848294
81200	-0.848307
81300	-0.848401
81400	-0.848579
81500	-0.848554
81600	-0.848524
81700	-0.84871
81800	-0.848949
81900	-0.84914
82000	-0.849133
82100	-0.849274
82200	-0.849257
82300	-0.849151
82400	-0.849248
82500	-0.849161
82600	-0.849079
82700	-0.849152
82800	-0.849224
82900	-0.849347
83000	-0.849233
83100	-0.848943
83200	-0.848673
83300	-0.848771
83400	-0.849121
83500	-0.849219
83600	-0.849354
83700	-0.848917
83800	-0.848804
83900	-0.849021
84000	-0.849153
84100	-0.849037
84200	-0.848838
84300	-0.849057
84400	-0.848803
84500	-0.848748
84600	-0.848654
84700	-0.848562
84800	-0.848475
84900	-0.848403
85000	-0.848411
85100	-0.848029
85200	-0.847955
85300	-0.847972
85400	-0.848213
85500	-0.848518
85600	-0.848131
85700	-0.847868
85800	-0.847881
85900	-0.84791
86000	-0.847827
86100	-0.847529
86200	-0.847308
86300	-0.847232
86400	-0.84736
86500	-0.84754
86600	-0.847413
86700	-0.847158
86800	-0.846685
86900	-0.846476
87000	-0.846394
87100	-0.846268
87200	-0.845993
87300	-0.845787
87400	-0.845691
87500	-0.845601
87600	-0.845689
87700	-0.84539
87800	-0.845325
87900	-0.845348
88000	-0.84532
88100	-0.845914
88200	-0.843816
88300	-0.844886
88400	-0.844906
88500	-0.844888
88600	-0.844856
88700	-0.844811
88800	-0.84463
88900	-0.844533
89000	-0.844458
89100	-0.844378
89200	-0.844133
89300	-0.843969
89400	-0.844117
89500	-0.843978
89600	-0.843859
89700	-0.843842
89800	-0.84402
89900	-0.84407
90000	-0.844096
90100	-0.844282
90200	-0.843854
90300	-0.843472
90400	-0.843221
90500	-0.843175
90600	-0.843085
90700	-0.843165
90800	-0.843347
90900	-0.843064
91000	-0.842935
91100	-0.84271
91200	-0.842356
91300	-0.842247
91400	-0.842147
91500	-0.841998
91600	-0.841908
91700	-0.841861
91800	-0.841878
91900	-0.841704
92000	-0.841432
92100	-0.841268
92200	-0.841241
92300	-0.841146
92400	-0.840921
92500	-0.840566
92600	-0.840701
92700	-0.840721
92800	-0.840547
92900	-0.840161
93000	-0.840151
93100	-0.839976
93200	-0.839868
93300	-0.839778
93400	-0.839613
93500	-0.839419
93600	-0.839305
93700	-0.839283
93800	-0.839333
93900	-0.839068
94000	-0.83886
94100	-0.838805
94200	-0.83913
94300	-0.839055
94400	-0.838999
94500	-0.839053
94600	-0.838859
94700	-0.838708
94800	-0.838585
94900	-0.838563
95000	-0.838136
95100	-0.837675
95200	-0.837895
95300	-0.837723
95400	-0.837491
95500	-0.837316
95600	-0.837283
95700	-0.83706
95800	-0.837031
95900	-0.836945
96000	-0.836984
96100	-0.836949
96200	-0.836707
96300	-0.836832
96400	-0.836655
96500	-0.836608
96600	-0.836545
96700	-0.836409
96800	-0.836233
96900	-0.836045
97000	-0.835904
97100	-0.835578
97200	-0.835966
97300	-0.835842
97400	-0.835525
97500	-0.83523
97600	-0.835082
97700	-0.835035
97800	-0.835254
97900	-0.835256
98000	-0.835075
98100	-0.83482
98200	-0.834633
98300	-0.834672
98400	-0.834705
98500	-0.834606
98600	-0.83431
98700	-0.83394
98800	-0.834023
98900	-0.8341
99000	-0.834476
99100	-0.834445
99200	-0.834264
99300	-0.833925
99400	-0.833637
99500	-0.833605
99600	-0.833481
99700	-0.833144
99800	-0.833218
99900	-0.833055
100000	-0.832958
100100	-0.832794
100200	-0.832798
100300	-0.832723
100400	-0.83251
100500	-0.832544
100600	-0.832443
100700	-0.832511
100800	-0.832536
100900	-0.832528
101000	-0.832512
101100	-0.832306
101200	-0.832325
101300	-0.832389
101400	-0.832468
101500	-0.832543
101600	-0.832353
101700	-0.831974
101800	-0.831596
101900	-0.831605
102000	-0.831667
102100	-0.83167
102200	-0.831063
102300	-0.830534
102400	-0.83024
102500	-0.830328
102600	-0.830224
102700	-0.830117
102800	-0.830153
102900	-0.829918
103000	-0.829925
103100	-0.829855
103200	-0.829717
103300	-0.8295
103400	-0.829463
103500	-0.829253
103600	-0.829209
103700	-0.829292
103800	-0.82941
103900	-0.829042
104000	-0.828871
104100	-0.829229
104200	-0.828991
104300	-0.828626
104400	-0.828518
104500	-0.828413
104600	-0.828646
104700	-0.828521
104800	-0.828126
104900	-0.827831
105000	-0.827784
105100	-0.827622
105200	-0.827538
105300	-0.826992
105400	-0.826919
105500	-0.826846
105600	-0.826495
105700	-0.826265
105800	-0.826081
105900	-0.826009
106000	-0.825785
106100	-0.825685
106200	-0.825514
106300	-0.825623
106400	-0.825545
106500	-0.825662
106600	-0.825559
106700	-0.825574
106800	-0.825741
106900	-0.82613
107000	-0.825701
107100	-0.825519
107200	-0.82563
107300	-0.825702
107400	-0.825545
107500	-0.824937
107600	-0.824733
107700	-0.824664
107800	-0.824414
107900	-0.824395
108000	-0.824054
108100	-0.8238
108200	-0.82355
108300	-0.823394
108400	-0.823558
108500	-0.823563
108600	-0.823795
108700	-0.823649
108800	-0.823361
108900	-0.823397
109000	-0.82343
109100	-0.823602
109200	-0.823739
109300	-0.823757
109400	-0.823525
109500	-0.823409
109600	-0.823566
109700	-0.823282
109800	-0.822983
109900	-0.822712
110000	-0.822504
110100	-0.82246
110200	-0.822382
110300	-0.822152
110400	-0.821841
110500	-0.821616
110600	-0.82131
110700	-0.820851
110800	-0.820807
110900	-0.820785
111000	-0.820459
111100	-0.820538
111200	-0.820395
111300	-0.820202
111400	-0.819842
111500	-0.819518
111600	-0.819331
111700	-0.819051
111800	-0.818766
111900	-0.818575
112000	-0.818358
112100	-0.81832
112200	-0.818326
112300	-0.817954
112400	-0.817764
112500	-0.817565
112600	-0.817304
112700	-0.81707
112800	-0.817092
112900	-0.816984
113000	-0.816363
113100	-0.815825
113200	-0.815508
113300	-0.815405
113400	-0.815263
113500	-0.81539
113600	-0.815361
113700	-0.815033
113800	-0.814703
113900	-0.814549
114000	-0.814717
114100	-0.814399
114200	-0.814275
114300	-0.814185
114400	-0.813972
114500	-0.813735
114600	-0.813416
114700	-0.81312
114800	-0.813081
114900	-0.812779
115000	-0.812808
115100	-0.812834
115200	-0.812659
115300	-0.812532
115400	-0.812199
115500	-0.812023
115600	-0.811772
115700	-0.811561
115800	-0.811381
115900	-0.811033
116000	-0.810937
116100	-0.810777
116200	-0.81055
116300	-0.810346
116400	-0.810396
116500	-0.810378
116600	-0.810232
116700	-0.809954
116800	-0.809816
116900	-0.809597
117000	-0.809508
117100	-0.809355
117200	-0.808849
117300	-0.808727
117400	-0.808816
117500	-0.808557
117600	-0.808418
117700	-0.808149
117800	-0.808056
117900	-0.807933
118000	-0.80763
118100	-0.807662
118200	-0.807508
118300	-0.807034
118400	-0.806592
118500	-0.806386
118600	-0.806306
118700	-0.806225
118800	-0.805742
118900	-0.805032
119000	-0.80494
119100	-0.804827
119200	-0.804614
119300	-0.804356
119400	-0.804177
119500	-0.804075
119600	-0.803957
119700	-0.803679
119800	-0.803522
119900	-0.803499
120000	-0.803297
120100	-0.803187
120200	-0.803123
120300	-0.80317
120400	-0.802848
120500	-0.802499
120600	-0.802125
120700	-0.802065
120800	-0.801933
120900	-0.801867
121000	-0.801483
121100	-0.801385
121200	-0.801188
121300	-0.800946
121400	-0.800646
121500	-0.800168
121600	-0.799747
121700	-0.799309
121800	-0.799228
121900	-0.799061
122000	-0.799047
122100	-0.79873
122200	-0.798431
122300	-0.798134
122400	-0.798008
122500	-0.797974
122600	-0.797442
122700	-0.796949
122800	-0.796765
122900	-0.796365
123000	-0.79591
123100	-0.795078
123200	-0.794466
123300	-0.7941
123400	-0.793704
123500	-0.793373
123600	-0.79321
123700	-0.793084
123800	-0.79338
123900	-0.793835
124000	-0.79433
124100	-0.794669
124200	-0.79493
124300	-0.79531
124400	-0.795302
124500	-0.795158
124600	-0.794941
124700	-0.794265
124800	-0.794022
124900	-0.79391
125000	-0.793548
125100	-0.793025
125200	-0.79244
125300	-0.792042
125400	-0.792185
125500	-0.792219
125600	-0.791759
125700	-0.791312
125800	-0.790882
125900	-0.790516
126000	-0.79019
126100	-0.789964
126200	-0.789401
126300	-0.789332
126400	-0.789412
126500	-0.789121
126600	-0.788812
126700	-0.788435
126800	-0.787994
126900	-0.787776
127000	-0.787509
127100	-0.787187
127200	-0.786995
127300	-0.786705
127400	-0.786671
127500	-0.786432
127600	-0.786043
127700	-0.785824
127800	-0.785568
127900	-0.785252
128000	-0.784795
128100	-0.784509
128200	-0.784194
128300	-0.783899
128400	-0.783596
128500	-0.783283
128600	-0.782855
128700	-0.782699
128800	-0.782587
128900	-0.782202
129000	-0.78194
129100	-0.781778
129200	-0.781265
129300	-0.78075
129400	-0.780763
129500	-0.780595
129600	-0.78007
129700	-0.779493
129800	-0.779269
129900	-0.77909
130000	-0.778481
130100	-0.778026
130200	-0.777776
130300	-0.777388
130400	-0.777062
130500	-0.7768
130600	-0.77676
130700	-0.777072
130800	-0.776951
130900	-0.77658
131000	-0.77663
131100	-0.776036
131200	-0.775573
131300	-0.775277
131400	-0.775022
131500	-0.774553
131600	-0.774226
131700	-0.774052
131800	-0.773818
131900	-0.773512
132000	-0.772987
132100	-0.772777
132200	-0.772643
132300	-0.772432
132400	-0.7717
132500	-0.771106
132600	-0.770998
132700	-0.77053
132800	-0.770361
132900	-0.770173
133000	-0.769827
133100	-0.769506
133200	-0.769473
133300	-0.769564
133400	-0.769123
133500	-0.768586
133600	-0.768346
133700	-0.767934
133800	-0.767483
133900	-0.767317
134000	-0.766942
134100	-0.766881
134200	-0.76677
134300	-0.766576
134400	-0.765886
134500	-0.765368
134600	-0.765234
134700	-0.764866
134800	-0.764578
134900	-0.764303
135000	-0.763697
135100	-0.763328
135200	-0.763242
135300	-0.762867
135400	-0.762472
135500	-0.762062
135600	-0.761704
135700	-0.7614
135800	-0.761192
135900	-0.761034
136000	-0.760608
136100	-0.760052
136200	-0.7599
136300	-0.759426
136400	-0.759007
136500	-0.758641
136600	-0.758237
136700	-0.757933
136800	-0.757531
136900	-0.757185
137000	-0.756842
137100	-0.756503
137200	-0.756005
137300	-0.755611
137400	-0.755341
137500	-0.755119
137600	-0.754526
137700	-0.754157
137800	-0.753899
137900	-0.753493
138000	-0.753095
138100	-0.752705
138200	-0.752338
138300	-0.752254
138400	-0.751924
138500	-0.751465
138600	-0.751021
138700	-0.75059
138800	-0.750204
138900	-0.749958
139000	-0.74958
139100	-0.749185
139200	-0.748886
139300	-0.748384
139400	-0.747836
139500	-0.747688
139600	-0.747336
139700	-0.747056
139800	-0.746888
139900	-0.746472
140000	-0.745881
140100	-0.745659
140200	-0.745433
140300	-0.745282
140400	-0.745185
140500	-0.745167
140600	-0.745409
140700	-0.745219
140800	-0.745157
140900	-0.745077
141000	-0.745108
141100	-0.744927
141200	-0.744735
141300	-0.744644
141400	-0.744304
141500	-0.744332
141600	-0.744262
141700	-0.743627
141800	-0.742795
141900	-0.742528
142000	-0.742102
142100	-0.741749
142200	-0.741309
142300	-0.740813
142400	-0.74039
142500	-0.739962
142600	-0.739512
142700	-0.739098
142800	-0.738543
142900	-0.738137
143000	-0.737567
143100	-0.737144
143200	-0.736693
143300	-0.736031
143400	-0.735464
143500	-0.735167
143600	-0.734863
143700	-0.734498
143800	-0.733869
143900	-0.733415
144000	-0.73321
144100	-0.732796
144200	-0.732398
144300	-0.731743
144400	-0.731081
144500	-0.730783
144600	-0.73027
144700	-0.729624
144800	-0.728974
144900	-0.728407
145000	-0.72802
145100	-0.727419
145200	-0.726834
145300	-0.726393
145400	-0.725854
145500	-0.725418
145600	-0.724891
145700	-0.724357
145800	-0.723459
145900	-0.722815
146000	-0.722379
146100	-0.721962
146200	-0.721453
146300	-0.72093
146400	-0.720444
146500	-0.720067
146600	-0.719729
146700	-0.719419
146800	-0.719098
146900	-0.718586
147000	-0.718044
147100	-0.717278
147200	-0.716806
147300	-0.716357
147400	-0.715865
147500	-0.715364
147600	-0.714942
147700	-0.714585
147800	-0.714184
147900	-0.713996
148000	-0.713555
148100	-0.712936
148200	-0.712507
148300	-0.712334
148400	-0.712027
148500	-0.711768
148600	-0.711736
148700	-0.711621
148800	-0.711213
148900	-0.710604
149000	-0.710182
149100	-0.709683
149200	-0.709276
149300	-0.708996
149400	-0.70872
149500	-0.708469
149600	-0.708059
149700	-0.707285
149800	-0.706778
149900	-0.706337
150000	-0.705845
150100	-0.705561
150200	-0.705177
150300	-0.704979
150400	-0.705253
150500	-0.704749
150600	-0.70399
150700	-0.703432
150800	-0.702636
150900	-0.702086
151000	-0.701709
151100	-0.70171
151200	-0.701577
151300	-0.701095
151400	-0.700457
151500	-0.699902
151600	-0.699596
151700	-0.699311
151800	-0.699046
151900	-0.698698
152000	-0.697998
152100	-0.697381
152200	-0.696859
152300	-0.696623
152400	-0.696221
152500	-0.695556
152600	-0.695072
152700	-0.694654
152800	-0.693967
152900	-0.693751
153000	-0.693445
153100	-0.692984
153200	-0.692702
153300	-0.692576
153400	-0.692231
153500	-0.69184
153600	-0.691379
153700	-0.690984
153800	-0.690201
153900	-0.689608
154000	-0.689024
154100	-0.6889
154200	-0.688433
154300	-0.688119
154400	-0.687782
154500	-0.687563
154600	-0.686952
154700	-0.68652
154800	-0.686048
154900	-0.6859
155000	-0.685681
155100	-0.685192
155200	-0.684652
155300	-0.684538
155400	-0.68396
155500	-0.683544
155600	-0.683071
155700	-0.682431
155800	-0.682033
155900	-0.681644
156000	-0.681398
156100	-0.68108
156200	-0.680764
156300	-0.68053
156400	-0.679929
156500	-0.679377
156600	-0.679145
156700	-0.678561
156800	-0.677964
156900	-0.677481
157000	-0.676991
157100	-0.676378
157200	-0.675173
157300	-0.674532
157400	-0.674315
157500	-0.674235
157600	-0.674093
157700	-0.673329
157800	-0.67287
157900	-0.672578
158000	-0.672269
158100	-0.671728
158200	-0.671286
158300	-0.670818
158400	-0.670444
158500	-0.670015
158600	-0.669696
158700	-0.668924
158800	-0.668342
158900	-0.667864
159000	-0.667371
159100	-0.666913
159200	-0.666276
159300	-0.665552
159400	-0.665549
159500	-0.665308
159600	-0.664932
159700	-0.664284
159800	-0.663524
159900	-0.663291
160000	-0.66294
160100	-0.662548
160200	-0.662003
160300	-0.661326
160400	-0.660786
160500	-0.66032
160600	-0.659961
160700	-0.659749
160800	-0.659479
160900	-0.658694
161000	-0.657872
161100	-0.657135
161200	-0.656537
161300	-0.655932
161400	-0.655293
161500	-0.654603
161600	-0.654308
161700	-0.65383
161800	-0.653173
161900	-0.652343
162000	-0.651745
162100	-0.651263
162200	-0.650915
162300	-0.650184
162400	-0.649422
162500	-0.648772
162600	-0.648213
162700	-0.647654
162800	-0.646917
162900	-0.646273
163000	-0.645926
163100	-0.645748
163200	-0.64551
163300	-0.645002
163400	-0.644377
163500	-0.643718
163600	-0.643088
163700	-0.642581
163800	-0.642055
163900	-0.641455
164000	-0.640961
164100	-0.640622
164200	-0.640196
164300	-0.639878
164400	-0.639294
164500	-0.638831
164600	-0.638515
164700	-0.63805
164800	-0.637643
164900	-0.637254
165000	-0.636703
165100	-0.636313
165200	-0.635923
165300	-0.635569
165400	-0.635081
165500	-0.634615
165600	-0.634333
165700	-0.633876
165800	-0.633287
165900	-0.632644
166000	-0.632192
166100	-0.631901
166200	-0.631412
166300	-0.631293
166400	-0.630752
166500	-0.630309
166600	-0.630084
166700	-0.629587
166800	-0.62913
166900	-0.628694
167000	-0.627939
167100	-0.62741
167200	-0.62694
167300	-0.626499
167400	-0.626069
167500	-0.625307
167600	-0.624617
167700	-0.624093
167800	-0.623663
167900	-0.62322
168000	-0.622628
168100	-0.622235
168200	-0.62183
168300	-0.621663
168400	-0.621414
168500	-0.620987
168600	-0.620339
168700	-0.619803
168800	-0.618974
168900	-0.61841
169000	-0.61791
169100	-0.617137
169200	-0.61638
169300	-0.615704
169400	-0.614937
169500	-0.614282
169600	-0.613558
169700	-0.612619
169800	-0.61208
169900	-0.611715
170000	-0.611193
170100	-0.610481
170200	-0.609472
170300	-0.608796
170400	-0.608171
170500	-0.607572
170600	-0.606539
170700	-0.605765
170800	-0.60499
170900	-0.604263
171000	-0.603696
171100	-0.603007
171200	-0.602204
171300	-0.601217
171400	-0.600359
171500	-0.599653
171600	-0.59878
171700	-0.598134
171800	-0.597349
171900	-0.596571
172000	-0.595876
172100	-0.594955
172200	-0.594058
172300	-0.593217
172400	-0.592447
172500	-0.591933
172600	-0.591224
172700	-0.590248
172800	-0.589315
172900	-0.58886
173000	-0.588455
173100	-0.587817
173200	-0.587027
173300	-0.586085
173400	-0.585624
173500	-0.585226
173600	-0.584675
173700	-0.583941
173800	-0.582892
173900	-0.582046
174000	-0.581171
174100	-0.580504
174200	-0.579701
174300	-0.578948
174400	-0.57823
174500	-0.577626
174600	-0.577159
174700	-0.576506
174800	-0.575863
174900	-0.575313
175000	-0.574945
175100	-0.574228
175200	-0.573504
175300	-0.572568
175400	-0.571862
175500	-0.571005
175600	-0.570422
175700	-0.56973
175800	-0.568894
175900	-0.568013
176000	-0.567484
176100	-0.566968
176200	-0.566172
176300	-0.565277
176400	-0.564489
176500	-0.563944
176600	-0.563371
176700	-0.562827
176800	-0.562081
176900	-0.561403
177000	-0.560728
177100	-0.559972
177200	-0.559323
177300	-0.558495
177400	-0.557832
177500	-0.557259
177600	-0.556751
177700	-0.556225
177800	-0.555662
177900	-0.554764
178000	-0.554124
178100	-0.553503
178200	-0.552711
178300	-0.5521
178400	-0.551284
178500	-0.550755
178600	-0.550208
178700	-0.549592
178800	-0.549092
178900	-0.548296
179000	-0.547565
179100	-0.547067
179200	-0.546506
179300	-0.545959
179400	-0.545246
179500	-0.544525
179600	-0.543867
179700	-0.543204
179800	-0.542759
179900	-0.542155
180000	-0.541542
180100	-0.54085
180200	-0.54017
180300	-0.53951
180400	-0.538821
180500	-0.538397
180600	-0.537664
180700	-0.536933
180800	-0.536445
180900	-0.535901
181000	-0.535189
181100	-0.534738
181200	-0.533958
181300	-0.533211
181400	-0.53225
181500	-0.53156
181600	-0.530879
181700	-0.530308
181800	-0.529921
181900	-0.529562
182000	-0.529043
182100	-0.528645
182200	-0.528537
182300	-0.527955
182400	-0.527189
182500	-0.526515
182600	-0.525824
182700	-0.525092
182800	-0.524271
182900	-0.523468
183000	-0.522595
183100	-0.521724
183200	-0.521032
183300	-0.520229
183400	-0.519677
183500	-0.519157
183600	-0.518434
183700	-0.51771
183800	-0.517223
183900	-0.51681
184000	-0.516254
184100	-0.515444
184200	-0.514798
184300	-0.514243
184400	-0.513571
184500	-0.512874
184600	-0.512218
184700	-0.511619
184800	-0.511432
184900	-0.511102
185000	-0.510285
185100	-0.509592
185200	-0.508835
185300	-0.508354
185400	-0.507793
185500	-0.507105
185600	-0.50623
185700	-0.505548
185800	-0.50519
185900	-0.504701
186000	-0.504316
186100	-0.503779
186200	-0.503061
186300	-0.502265
186400	-0.501722
186500	-0.501119
186600	-0.500379
186700	-0.499562
186800	-0.498951
186900	-0.498488
187000	-0.498113
187100	-0.497575
187200	-0.496932
187300	-0.496196
187400	-0.495468
187500	-0.494984
187600	-0.494208
187700	-0.49355
187800	-0.49299
187900	-0.492342
188000	-0.491949
188100	-0.491417
188200	-0.490807
188300	-0.490211
188400	-0.489618
188500	-0.48904
188600	-0.488626
188700	-0.488095
188800	-0.487452
188900	-0.487169
189000	-0.486806
189100	-0.486096
189200	-0.485183
189300	-0.484629
189400	-0.484149
189500	-0.483601
189600	-0.483132
189700	-0.482344
189800	-0.481472
189900	-0.480891
190000	-0.480488
190100	-0.480222
190200	-0.479768
190300	-0.479104
190400	-0.478521
190500	-0.477997
190600	-0.477661
190700	-0.477228
190800	-0.476398
190900	-0.475845
191000	-0.475331
191100	-0.474817
191200	-0.474442
191300	-0.473817
191400	-0.473158
191500	-0.47269
191600	-0.47237
191700	-0.471885
191800	-0.471315
191900	-0.470739
192000	-0.470346
192100	-0.469987
192200	-0.469607
192300	-0.469042
192400	-0.468374
192500	-0.46789
192600	-0.467333
192700	-0.466959
192800	-0.466425
192900	-0.466039
193000	-0.46566
193100	-0.465256
193200	-0.464904
193300	-0.464462
193400	-0.464102
193500	-0.46364
193600	-0.463384
193700	-0.46312
193800	-0.462583
193900	-0.461941
194000	-0.461509
194100	-0.461338
194200	-0.460841
194300	-0.460272
194400	-0.459544
194500	-0.459027
194600	-0.458609
194700	-0.458384
194800	-0.458144
194900	-0.457718
195000	-0.457343
195100	-0.45672
195200	-0.456226
195300	-0.455822
195400	-0.455252
195500	-0.454761
195600	-0.454488
195700	-0.45382
195800	-0.45337
195900	-0.452905
196000	-0.452559
196100	-0.452313
196200	-0.452002
196300	-0.45163
196400	-0.451112
196500	-0.450477
196600	-0.450005
196700	-0.449316
196800	-0.449018
196900	-0.448605
197000	-0.448123
197100	-0.447535
197200	-0.447123
197300	-0.446888
197400	-0.446404
197500	-0.446212
197600	-0.446125
197700	-0.44574
197800	-0.445359
197900	-0.445093
198000	-0.444774
198100	-0.444163
198200	-0.44346
198300	-0.44309
198400	-0.442778
198500	-0.442141
198600	-0.441343
198700	-0.440442
198800	-0.439577
198900	-0.439107
199000	-0.438638
199100	-0.438263
199200	-0.437751
199300	-0.437421
199400	-0.437127
199500	-0.436585
199600	-0.436054
199700	-0.435575
199800	-0.434972
[truncated: 1 more rows]

## Sheet: Fig6g
Partially-locked (R)-GABOB																								Partially-locked (S)-GABOB																								Desensitized (R)-GABOB
Replica1 RMSD (Å)						Replica2 RMSD (Å)						Replica3 RMSD (Å)						Replica4 RMSD (Å)						Replica1 RMSD (Å)						Replica2 RMSD (Å)						Replica3 RMSD (Å)						Replica4 RMSD (Å)						Replica1 RMSD (Å)
Frame	chain A	chain B	chain C	chain D	chain E	Frame	chain A	chain B	chain C	chain D	chain E	Frame	chain A	chain B	chain C	chain D	chain E	Frame	chain A	chain B	chain C	chain D	chain E	Frame	chain A	chain B	chain C	chain D	chain E	Frame	chain A	chain B	chain C	chain D	chain E	Frame	chain A	chain B	chain C	chain D	chain E	Frame	chain A	chain B	chain C	chain D	chain E	Frame	chain A
0	0	0	0	0	0	0	0	0	0	0	0	0	0	0	0	0	0	0	0	0	0	0	0	0	0	0	0	0	0	0	0	0	0	0	0	0	0	0	0	0	0	0	0	0	0	0	0	0	0
1	1.11217e-05	1.09569e-05	1.26519e-05	1.12031e-05	1.11217e-05	1	1.11217e-05	1.09569e-05	1.26519e-05	1.12031e-05	1.11217e-05	1	1.11217e-05	1.09569e-05	1.26519e-05	1.12031e-05	1.11217e-05	1	1.11217e-05	1.09569e-05	1.26519e-05	1.12031e-05	1.11217e-05	1	1.45259e-05	1.40808e-05	1.29363e-05	1.01825e-05	1.09569e-05	1	1.45259e-05	1.40808e-05	1.29363e-05	1.01825e-05	1.09569e-05	1	1.45259e-05	1.40808e-05	1.29363e-05	1.01825e-05	1.09569e-05	1	1.45259e-05	1.40808e-05	1.29363e-05	1.01825e-05	1.09569e-05	1	1.17577e-05
2	0.954687	0.816009	1.541	0.937623	0.840077	2	0.861349	1.11404	0.817671	1.69208	0.933518	2	1.28781	0.673745	0.534201	0.774967	1.61808	2	1.1842	1.11674	1.27779	1.63503	0.745369	2	1.04499	0.781299	0.342126	0.451088	1.18851	2	0.712888	0.427671	0.60426	0.591982	0.836033	2	1.18617	0.354028	0.746727	0.56851	1.45531	2	1.0056	0.539248	1.2249	0.823581	1.51894	2	0.754497
3	0.886862	1.25316	1.26394	1.33679	1.51388	3	1.44132	0.363994	1.09016	1.64503	0.930615	3	1.26444	1.78854	1.41245	1.62083	1.48813	3	1.28258	1.83949	1.18209	0.954342	0.90663	3	1.36533	1.05047	0.736863	0.906222	1.59909	3	1.13128	1.30237	0.415079	0.47791	1.27621	3	0.946792	0.912528	0.678111	0.884198	1.73269	3	0.968478	0.671996	0.968931	0.776728	1.10171	3	0.874289
4	0.733876	1.11468	1.86763	1.10799	0.71174	4	1.31451	0.783648	1.5295	1.58356	1.04769	4	1.20571	1.97724	1.10205	1.56675	1.67016	4	1.34532	1.68165	1.04341	1.78612	0.849197	4	0.560263	0.715172	1.19888	0.63877	1.00495	4	1.06583	0.980251	0.411152	0.541264	0.997242	4	1.00612	0.926517	0.787003	0.430506	0.91609	4	1.16233	1.05704	1.24112	0.372698	2.09427	4	0.624908
5	0.964881	1.19321	1.5527	1.37772	0.641619	5	1.36775	1.02978	1.13695	1.12505	1.16543	5	1.44338	1.94219	1.61395	1.66837	1.69503	5	1.31558	1.96858	1.21987	0.789453	0.909362	5	1.34931	0.768236	0.84093	0.696524	1.38421	5	1.49238	0.670609	0.494996	0.831466	1.46914	5	1.51735	1.2336	0.844471	0.835053	1.69037	5	1.12444	0.740772	0.628883	0.838632	1.91058	5	1.1039
6	1.18	1.32191	1.64604	1.13612	1.01673	6	1.35892	0.910899	1.12876	1.59715	0.82146	6	1.08847	1.71837	0.85068	1.76448	1.34343	6	1.64957	1.4721	1.09232	0.780714	0.971424	6	1.14643	0.969512	0.582831	0.413634	1.73086	6	1.02518	0.688348	0.71862	1.00188	1.00132	6	0.734313	1.44155	0.883288	0.455084	1.58594	6	1.40506	1.02047	0.529782	0.703722	1.70334	6	0.636206
7	0.737416	1.47439	1.73797	1.46268	1.41004	7	1.5108	1.0838	1.13705	1.55211	1.11825	7	1.36357	1.90236	0.974288	1.70253	1.38522	7	1.20415	1.25735	1.42792	1.61708	0.959179	7	1.13131	0.983427	0.598217	0.995034	1.59284	7	0.820415	0.842373	0.323577	0.869201	1.28475	7	1.01822	1.26308	0.704857	0.556943	1.56324	7	0.993253	0.92587	0.95942	0.851474	1.41385	7	0.850597
8	0.825133	1.42125	1.81498	0.847458	1.04493	8	1.44918	0.855233	0.567312	0.973556	1.00499	8	1.18649	1.61576	1.30337	1.80987	1.49285	8	1.52393	1.08764	1.11754	1.89384	1.03297	8	1.31912	0.75295	0.629867	0.648019	1.7377	8	1.30141	1.49569	0.630113	1.03401	1.79972	8	0.887777	0.993439	0.563182	0.920696	1.54362	8	1.30175	0.972627	0.64206	0.631691	1.48042	8	0.46477
9	0.805039	1.50806	1.37458	1.12223	1.14453	9	0.790343	1.40066	0.968984	1.39544	0.706745	9	0.896958	2.04398	0.830913	1.80411	0.960102	9	0.758789	1.50715	1.15574	1.4995	0.660977	9	1.40222	0.962167	0.400835	0.823782	1.07981	9	0.728546	1.07643	0.543706	1.14132	1.33863	9	0.992805	0.990557	0.649691	0.792769	1.44399	9	1.43685	0.986772	0.648658	0.850843	1.25858	9	0.693212
10	0.666304	1.50087	1.37415	0.692945	1.18056	10	1.53836	1.60281	0.873792	1.27268	0.737365	10	1.31157	1.74639	0.786967	1.85585	1.17893	10	1.26861	1.32086	1.22081	1.49434	0.840621	10	0.858693	1.35446	0.960821	0.822384	1.43711	10	1.0875	1.75033	0.771243	0.829282	1.46931	10	1.38026	1.01602	0.676403	0.710768	1.37696	10	1.26508	0.928895	1.04496	0.729044	1.5769	10	0.618604
11	1.05001	1.3229	2.01536	0.941168	1.35482	11	1.48571	0.793259	1.74206	0.888436	1.32248	11	1.27241	1.65713	0.768321	1.76589	1.12606	11	1.2364	1.44484	1.41668	1.1425	1.33164	11	1.18521	0.928992	0.355125	0.695897	1.15833	11	1.03108	1.12222	0.862926	0.851453	1.5046	11	0.838962	1.01927	0.545681	0.69049	1.45942	11	1.36684	0.832695	0.503158	0.482587	1.37676	11	0.543941
12	0.695837	1.47675	1.75832	1.04919	1.19966	12	1.44357	1.17668	1.55654	0.799552	0.824252	12	1.35276	1.55836	0.878103	1.93445	1.0221	12	1.17774	1.81484	1.40551	1.08076	1.44885	12	1.1594	0.657156	0.810378	0.650238	1.11168	12	1.32526	0.714495	0.31935	1.13894	1.48979	12	1.07711	1.07239	0.415064	0.671874	1.02655	12	1.29202	0.576845	1.04407	0.377015	1.44662	12	1.02608
13	0.726406	1.37493	2.14619	0.884571	1.40445	13	1.59468	1.43114	1.63417	0.773712	1.72049	13	1.42983	1.68421	0.500757	1.37553	1.13372	13	1.57382	0.883152	1.60262	0.99129	1.00435	13	1.48447	0.952998	0.689134	0.719257	1.33147	13	1.18457	1.10354	0.70692	0.833559	1.62251	13	1.06239	0.970736	0.605616	0.594045	1.53148	13	1.51873	1.07538	0.722772	0.351607	1.38441	13	1.05127
14	0.756834	1.50437	1.66391	0.926787	1.6848	14	1.87585	1.21279	1.17783	0.681169	0.945901	14	0.687015	1.99599	0.745893	1.18071	1.30764	14	1.24444	1.01907	1.23538	0.997341	1.10252	14	1.20396	0.782122	0.524621	0.832361	1.19	14	1.59021	0.868105	0.3215	1.39571	1.4726	14	0.862777	0.968128	0.965536	0.43035	1.57931	14	1.6406	0.956939	0.696198	0.301866	1.31478	14	0.545748
15	1.09987	1.38413	1.82464	0.730471	1.28427	15	1.57998	1.16968	1.743	0.880156	1.47247	15	0.874306	1.87027	0.999123	1.16764	1.06396	15	0.628779	1.30865	1.15652	1.05164	1.00942	15	1.00348	1.01553	0.57978	1.09567	0.961912	15	1.51028	1.0382	0.703125	1.40693	1.17009	15	0.843038	1.24529	0.980113	0.73326	1.93299	15	1.13237	0.754783	1.15762	0.314926	1.17749	15	0.236067
16	0.861162	1.45555	1.94328	0.912372	1.31534	16	2.0119	1.24868	0.679318	0.902416	1.33006	16	1.29533	1.09889	1.03111	0.559902	1.16051	16	1.4379	1.30519	0.970551	1.05576	0.912387	16	1.06924	1.64964	0.394146	0.9969	1.15317	16	1.66143	1.10633	0.724748	1.22898	1.06673	16	1.17282	0.992426	1.00623	0.732618	1.78622	16	1.42064	0.945029	0.732779	0.364966	0.947346	16	0.654025
17	1.37477	1.51801	1.93781	0.832624	1.64353	17	1.59514	1.05613	0.883809	0.801587	1.33111	17	0.722402	1.07292	1.18249	1.47993	1.1269	17	0.786487	1.59883	0.995069	1.09568	0.954448	17	1.29136	1.0318	0.58148	0.796853	0.855391	17	1.16178	1.10667	0.684394	0.923309	0.634786	17	0.993261	0.722621	0.260268	0.396906	1.23546	17	1.33073	0.464015	0.910402	0.877246	1.53327	17	0.879094
18	0.834958	1.43545	1.85482	0.74721	1.74338	18	1.74625	0.899019	0.335911	0.655069	1.15822	18	0.609549	1.31808	0.754975	0.850515	0.976794	18	0.998409	1.03937	0.82904	0.844118	0.676337	18	1.61216	1.32513	0.406721	0.75412	1.56384	18	1.69259	1.37784	0.523044	0.960072	0.798334	18	1.41887	0.712484	0.499821	0.716166	1.73762	18	1.26254	0.601306	0.424228	0.90447	1.44615	18	0.743608
19	0.493003	1.41956	1.91435	0.946396	1.45958	19	1.23703	1.25185	0.402749	0.904676	1.27833	19	0.749256	0.844092	0.487507	0.986769	1.1119	19	1.18474	1.09589	1.26172	1.9229	0.45247	19	1.6417	1.06933	0.565187	0.741126	1.43393	19	1.77542	1.31302	0.376664	0.672824	0.844047	19	0.848083	0.973095	0.741395	0.41821	1.55177	19	1.41358	0.633152	0.984887	0.462151	1.22748	19	1.19015
20	0.542733	2.0819	1.72319	0.753129	1.69671	20	1.76144	1.41199	0.447589	1.07231	1.06748	20	0.858737	1.87366	0.813491	0.837801	1.51428	20	0.707292	1.45261	0.704221	1.36614	1.31552	20	1.61745	0.789153	0.411214	0.328698	1.30774	20	1.51898	1.23546	0.767234	1.00264	1.46307	20	0.591696	1.0015	0.717931	0.699487	1.41451	20	1.31927	0.597578	0.543098	0.858292	1.40477	20	0.607155
21	0.929896	1.44462	1.67273	0.987729	1.31884	21	1.38514	1.16223	0.48859	0.851437	1.16919	21	0.864529	1.41966	1.08936	0.746617	1.44493	21	1.26975	1.76933	0.98447	1.37402	0.926505	21	1.06077	1.39055	1.14355	0.473854	1.9909	21	0.939599	0.56417	0.720971	0.324659	1.47423	21	0.62973	1.38531	0.937786	0.450447	2.24163	21	1.31303	0.725575	0.539369	0.862144	1.17896	21	0.542446
22	1.56735	1.41876	1.93813	1.10037	1.22878	22	2.01583	1.09264	0.382918	1.18431	1.05395	22	0.747175	1.58104	0.876801	0.785375	0.618128	22	1.43261	1.47764	1.40701	1.34607	1.14363	22	0.808963	1.30879	0.381405	0.547207	1.57494	22	1.22649	0.86392	0.478191	0.997979	1.12746	22	0.863414	1.02068	0.720798	0.850103	1.60662	22	1.65508	0.70063	0.5126	0.554001	1.34003	22	0.638327
23	1.24025	1.52616	1.53908	1.12622	1.57278	23	1.77033	1.29912	0.617765	1.05935	1.18348	23	0.910149	1.74604	1.30703	0.678912	0.729867	23	0.952687	1.68264	1.34983	0.967065	0.531762	23	1.24083	1.25723	0.49415	0.814801	1.56071	23	1.76192	0.775943	0.4204	0.977158	1.37874	23	0.901257	1.0854	0.719096	0.346538	1.35577	23	1.38877	0.77254	0.556669	0.622364	1.40817	23	0.488255
24	1.33168	1.56262	1.30739	0.910913	1.08786	24	1.49594	1.25249	0.726893	1.24818	1.32286	24	0.858	1.89326	1.77821	0.818823	0.824527	24	1.07034	1.70832	1.46509	0.59435	0.608674	24	1.22991	1.46389	0.695242	0.545151	1.71177	24	1.15658	1.12324	0.780572	0.368203	1.38485	24	1.13674	1.35464	0.704762	0.888474	1.37595	24	1.12208	0.375769	0.487244	0.625553	1.20634	24	0.383454
25	1.32414	1.38954	1.54804	0.673672	1.16444	25	1.5266	1.64775	0.902091	1.90566	1.1817	25	0.851965	2.17615	1.33289	1.53344	0.578736	25	0.765923	1.06536	1.28617	0.923358	0.644532	25	1.29461	1.02642	0.452933	0.295715	1.509	25	1.21908	0.824402	0.638718	0.665871	1.717	25	1.17931	0.64407	0.701689	0.835749	1.73185	25	1.21254	1.10924	0.864353	0.464258	0.975882	25	0.607842
26	1.3473	1.53529	1.24218	0.915276	1.40645	26	1.19963	1.2424	0.657647	1.63568	1.17247	26	0.490624	1.75944	1.15285	1.47759	0.824522	26	1.25023	1.00338	1.34143	0.74408	0.734138	26	1.36459	1.50048	0.508291	0.649308	1.29964	26	1.22456	0.949209	0.436286	0.629954	1.76221	26	0.94377	1.4115	0.482402	0.38602	1.92751	26	1.33107	1.59912	0.771167	0.582885	1.25582	26	0.616071
27	1.40303	1.40821	1.536	0.84774	1.21858	27	1.52893	1.54359	0.497831	1.23814	1.42679	27	1.58037	1.50964	1.31667	1.30327	0.780092	27	1.23477	0.806662	1.17932	0.530461	0.61105	27	1.02582	0.975644	0.358207	0.504827	1.34658	27	1.3326	0.932285	0.606162	0.742193	1.8192	27	1.15004	1.27592	1.10767	0.765231	1.65276	27	1.45515	1.32276	1.1768	0.616894	1.5246	27	0.976592
28	1.35872	1.50284	1.34841	0.931247	1.14531	28	1.13503	1.24547	0.578815	1.64732	1.58916	28	1.51882	0.843001	1.08597	1.33141	0.943124	28	0.533374	0.922275	0.920919	0.760233	1.19801	28	1.38871	1.16716	0.533805	0.628163	1.44205	28	1.43193	1.05229	0.48951	0.776231	1.90358	28	0.726978	1.02912	0.813199	0.809648	1.38364	28	1.05193	0.728743	0.887286	0.587079	1.36369	28	0.776389
29	1.26736	1.42105	1.04392	0.848994	1.40479	29	1.43776	1.47786	0.556973	0.920436	1.36394	29	1.78367	0.713646	0.991226	1.56808	1.05833	29	1.29558	0.734869	1.37635	1.37262	0.861827	29	1.20879	1.14767	0.797119	0.781635	1.65802	29	1.24697	1.04756	0.669516	0.444556	1.65597	29	0.460006	1.42586	0.831571	0.466822	1.61034	29	1.22579	0.371438	0.755801	0.437498	1.47282	29	0.722941
30	1.3141	1.40541	1.26491	0.848128	1.48127	30	0.664299	1.35664	1.01835	1.38449	1.42278	30	1.31152	1.44937	1.38251	0.833129	0.723403	30	1.32436	1.13113	1.2968	1.56528	1.10051	30	1.2272	1.08519	0.392453	0.361892	1.17054	30	1.17196	1.09178	0.787333	0.988986	1.68712	30	0.868905	1.18197	0.991451	0.598296	1.49788	30	1.17727	0.574038	0.463509	0.530985	1.2595	30	0.73537
31	1.38658	1.28021	1.4664	0.865561	1.48918	31	1.61479	1.71546	1.35562	1.08699	1.21495	31	0.713787	1.60835	0.968754	1.7184	0.960765	31	1.15943	1.43542	0.84819	1.15773	1.22789	31	1.25941	1.13956	0.55043	0.437751	2.07244	31	1.35185	0.749252	0.297061	0.571571	1.67376	31	1.04028	1.15883	0.891144	0.371147	1.14168	31	1.98986	0.716092	0.377643	1.33355	0.7543	31	0.567141
32	1.42804	1.47546	1.3148	1.01006	1.04005	32	1.75921	1.60737	1.20361	1.1265	0.991286	32	0.799532	1.42276	1.25593	1.83976	0.830678	32	1.36952	1.67542	0.967134	0.94934	1.26247	32	1.42107	1.4901	0.728114	0.743724	1.6031	32	1.28966	0.954686	0.508632	0.5906	1.48606	32	0.643254	0.943845	0.755461	0.718077	1.29277	32	2.07016	0.757146	1.03045	0.510765	1.38205	32	0.523342
33	1.46274	1.37049	1.42813	0.920313	1.36426	33	1.6861	1.54593	1.63834	1.07971	0.796203	33	0.784952	1.75616	1.37741	2.01301	1.07309	33	1.59054	1.40868	1.00505	0.994639	1.03037	33	1.4869	1.30223	0.525957	0.408032	1.7098	33	1.48412	1.00035	0.47045	0.62005	1.47027	33	0.908446	0.883811	0.558059	0.498514	1.24985	33	1.45852	1.18254	1.20398	0.766211	1.67441	33	0.619617
34	1.44708	1.35108	1.4926	1.0357	1.81562	34	1.31658	1.48082	1.37035	0.749047	0.955334	34	0.683593	1.671	1.16201	2.43471	1.08228	34	1.24759	1.20103	1.18179	1.22638	0.790769	34	1.50957	1.71324	0.812725	0.542844	1.84371	34	1.38917	1.0144	0.952177	0.827544	1.7762	34	0.872467	0.972729	0.934717	0.844105	1.23243	34	1.52529	0.971539	0.914155	0.460608	1.32111	34	0.709266
35	1.09838	1.4254	1.05042	0.944755	1.43504	35	1.17115	1.56665	1.43144	1.60457	1.18754	35	0.741185	1.64015	0.982716	2.3572	1.18692	35	0.98733	1.34515	0.97969	0.53395	0.837053	35	1.10867	0.974527	0.695209	1.0624	1.49999	35	1.44012	1.17681	0.671099	0.7549	1.93867	35	0.568526	1.04737	0.721697	1.15771	1.57579	35	1.50464	0.718072	0.899772	0.547197	1.32804	35	0.76419
36	1.38223	1.41315	0.839195	0.975533	1.58685	36	0.926697	1.78948	1.2898	1.00007	1.4341	36	0.789979	0.818796	1.14508	2.20874	1.14883	36	1.51873	1.15588	0.91111	1.57277	1.22411	36	1.2619	1.36634	0.449948	1.04255	1.08762	36	1.80465	1.05547	0.885748	0.792991	1.82774	36	0.528356	1.00506	0.545819	0.583849	1.42459	36	2.0135	0.667913	1.01204	0.738562	0.814061	36	0.679996
37	0.682743	1.58596	0.968891	1.03834	1.40241	37	1.39701	1.10464	1.22957	1.26716	1.71438	37	0.457534	1.29425	1.21385	1.96532	1.0404	37	1.56448	0.882405	0.981038	0.896452	1.10273	37	1.71417	1.13682	0.39973	0.897499	1.34054	37	1.17216	1.0188	0.909908	0.786711	1.69519	37	0.443395	1.18479	0.731212	0.887916	1.83318	37	1.48957	0.837078	0.867734	0.94807	1.13954	37	0.689652
38	1.0213	1.37411	1.19395	0.920582	1.60193	38	1.25183	1.36574	1.25527	0.846602	1.57566	38	0.825938	1.35283	1.4453	2.28296	1.10663	38	1.50503	0.97769	1.47312	1.05791	1.40796	38	1.37157	0.980881	0.492249	0.687314	1.4819	38	1.75078	0.968553	0.630413	0.72646	1.56709	38	1.47856	0.833057	0.66851	0.707467	1.1505	38	2.10092	1.28221	0.872405	0.65146	1.04572	38	0.832302
39	0.639304	1.5064	0.596317	0.651601	1.70433	39	1.68817	0.723047	1.40541	0.820444	1.74527	39	1.50421	1.11493	1.1919	2.19815	0.874321	39	1.49999	0.827028	1.27439	1.42481	1.33842	39	1.8599	1.17008	0.858965	0.415433	1.51159	39	1.74615	1.26512	0.761721	0.757327	1.54819	39	0.832891	1.0433	0.625197	0.790768	1.6885	39	1.42154	0.761904	0.853906	0.591189	1.3913	39	0.588307
40	0.734979	1.58064	1.05025	1.05278	1.62361	40	0.890914	0.820535	1.48838	1.01287	1.94884	40	1.3443	0.834729	1.23207	2.1637	0.873334	40	1.42289	0.768485	1.03252	1.31918	0.658206	40	1.63047	1.20896	0.465221	0.611229	1.65509	40	1.81568	1.08183	0.545147	0.33595	1.46735	40	1.18311	0.859703	0.7163	1.18858	1.7336	40	1.40773	1.09418	0.818383	1.11046	1.17673	40	0.930539
41	0.709851	1.67197	1.72133	1.23076	1.29611	41	1.30421	1.39512	1.30111	1.22346	1.70965	41	1.58772	0.724431	1.05738	1.81542	1.36024	41	1.41112	0.727695	1.4936	1.33994	0.793454	41	1.57456	1.08971	0.644728	0.561109	1.72968	41	1.10235	1.01052	0.762003	0.664655	1.63058	41	1.19384	1.13709	1.04803	0.447467	1.45931	41	1.5778	0.982539	1.18254	0.82059	1.21488	41	0.577211
42	0.978268	1.54279	0.966105	0.944722	1.44271	42	1.58175	1.25265	1.50811	0.960442	1.62344	42	0.604379	1.1825	1.448	2.03111	0.840965	42	1.57885	1.05576	1.02363	1.74329	0.678041	42	1.51789	0.757533	0.720602	0.361116	1.77142	42	1.62713	0.933226	0.475371	0.939465	1.40977	42	1.12738	1.67916	0.486121	0.66894	1.54955	42	2.11292	1.13905	1.26521	0.551277	1.05141	42	0.792981
43	0.680578	1.63506	0.899683	1.0181	1.62884	43	1.24961	1.84155	1.48867	1.02919	1.72262	43	1.00929	1.34575	1.47356	2.1634	0.812303	43	1.62061	0.922221	1.18254	1.35373	0.590623	43	1.34408	0.933425	0.575217	0.467644	1.27995	43	1.26594	1.02558	0.51791	0.720563	1.47169	43	1.00157	0.917559	0.487118	0.58598	1.76009	43	2.10477	1.11094	0.429192	1.18813	1.21027	43	0.801855
44	0.779862	1.77466	1.29797	1.398	1.51583	44	0.901849	1.67562	1.37438	0.567096	1.65144	44	0.929236	2.16418	0.275002	2.18926	0.928283	44	1.98375	1.76608	0.487613	1.38745	0.566199	44	1.48046	0.91542	0.657026	0.560424	1.63765	44	0.861348	1.6201	0.509521	1.12571	2.00477	44	1.06782	1.19468	0.511962	0.982116	1.28343	44	1.10279	0.46638	0.333189	0.496594	1.30424	44	0.662367
45	1.14451	1.61754	1.40564	0.912666	1.4033	45	1.60546	1.42085	1.27214	0.743714	1.42654	45	1.23706	0.807176	1.1599	2.15832	0.91298	45	1.70858	1.22949	1.606	1.12823	0.833768	45	1.03337	0.990098	0.568046	0.579271	2.18926	45	1.40168	1.6414	0.852053	1.41511	1.67993	45	0.95247	1.10039	0.737048	0.670166	1.54048	45	1.51869	0.819979	0.846264	0.795058	1.12429	45	0.496176
46	0.607568	1.60852	1.30514	1.08676	1.12325	46	0.907215	1.57142	1.30806	0.936314	1.65345	46	1.56582	1.48515	1.14733	2.15019	0.910472	46	1.61588	1.51681	1.6788	1.16845	0.778567	46	1.11987	1.18236	0.889325	0.473746	1.51266	46	1.49005	1.55408	0.341483	1.27206	1.27574	46	0.771471	1.18145	0.622913	0.904797	1.68507	46	1.31446	0.921542	1.16411	0.827924	1.13751	46	0.680075
47	1.11626	1.73686	1.14816	1.34162	0.883932	47	1.51108	1.68308	1.42217	0.551647	1.61047	47	1.81645	1.21637	0.859103	1.9568	0.94907	47	0.983114	1.42512	1.29798	1.07819	0.919027	47	1.32661	1.18084	0.827501	0.70846	1.34838	47	1.13832	0.895006	1.07112	1.24554	1.48939	47	1.16649	0.784977	0.772378	0.722325	1.54068	47	2.01939	0.808248	0.790054	0.701566	1.22263	47	0.818265
48	1.12691	1.74037	1.63796	1.25565	1.10819	48	1.04617	1.30088	1.50537	0.948618	1.64997	48	1.51128	1.10661	0.571627	2.08799	1.03427	48	2.018	1.58527	1.33509	1.5156	0.772242	48	1.1209	1.05187	0.724877	0.674041	1.60148	48	0.975835	1.10824	0.64648	0.959583	1.31187	48	1.01658	0.985235	0.538925	1.0059	1.29785	48	1.45439	0.983895	0.774684	0.866814	1.31865	48	1.04925
49	0.659878	1.49977	1.31387	1.30437	1.1865	49	1.13977	1.44507	1.48611	1.03316	1.69634	49	1.40387	1.49242	0.808451	2.18231	0.971717	49	1.216	1.21871	1.61303	1.33957	0.904154	49	1.1369	1.00162	0.529523	0.461738	1.79044	49	1.66667	1.33116	0.664191	0.674109	1.41896	49	1.13996	0.888629	0.465403	0.320336	1.47285	49	1.39714	0.849058	0.863863	0.555206	0.67278	49	1.00412
50	0.543985	1.44907	1.31727	0.97521	1.26715	50	0.883092	1.67526	1.39522	0.632332	1.44116	50	1.3765	1.63876	1.22993	2.0887	0.90907	50	1.0644	1.18995	1.13374	1.3635	0.586939	50	0.703061	0.902509	0.7766	0.405321	1.4722	50	0.648556	1.06312	1.18908	0.552202	1.14658	50	0.972953	0.774439	0.532205	0.492786	1.62135	50	1.16973	0.631103	0.936314	0.755775	1.18582	50	0.924823
51	0.796895	1.65205	1.4179	1.07568	1.28715	51	1.13583	1.60094	1.3081	0.955285	1.61255	51	1.72042	1.80398	1.00251	1.72189	1.00251	51	1.30861	1.19766	1.29758	1.53854	1.04626	51	0.853149	0.731814	1.05978	0.781607	1.91595	51	1.1463	1.36885	0.761808	0.917522	1.22428	51	0.83009	0.902326	0.377573	0.510302	1.74067	51	0.756021	0.54733	0.648562	0.701422	1.23845	51	1.10262
52	0.50001	1.64956	1.22239	1.24112	1.28883	52	1.38661	1.57798	1.53787	1.06163	1.21875	52	1.6541	1.48282	1.07615	2.07888	0.879855	52	1.44954	1.39941	1.62903	1.4298	0.671088	52	0.73094	0.823626	0.737406	0.554849	1.85581	52	0.748909	0.921359	1.07217	0.927053	1.70087	52	1.29283	1.17021	0.411001	0.326971	1.52913	52	1.39453	0.448603	0.702763	0.96353	1.29214	52	0.899256
53	0.802957	1.37936	1.46059	1.12679	1.46637	53	1.55177	1.59966	1.35586	1.31163	1.28336	53	1.53526	1.00637	0.887063	2.20084	1.01545	53	1.1456	1.26473	1.44764	1.4121	0.702799	53	1.09567	0.870097	0.838353	0.367643	1.78902	53	0.323231	1.41865	0.187219	0.451416	1.4413	53	0.579527	1.24577	0.575647	0.593474	1.10133	53	1.38791	0.698375	0.584215	1.06408	1.03011	53	0.639703
54	0.832008	1.64803	1.29724	1.14935	1.25713	54	1.61369	1.3567	0.885761	1.03657	1.4499	54	1.29029	0.565641	0.648965	2.14322	0.806391	54	1.64388	0.922304	1.51469	1.14717	1.32025	54	0.804885	0.764284	0.75421	1.04347	2.21424	54	0.771833	1.37415	0.675225	0.31079	1.64715	54	0.805305	1.12767	0.839654	0.672699	1.23898	54	1.37054	0.832538	1.10758	0.690837	1.58163	54	0.923487
55	1.20671	1.39921	1.18305	0.869227	1.3079	55	1.38312	1.62008	0.810436	0.876965	0.96636	55	1.78433	1.43357	0.816218	2.36342	1.07004	55	0.817174	1.20631	1.48908	1.2765	1.18416	55	0.759588	0.666173	1.0619	0.407901	1.77014	55	1.17729	0.924809	0.675214	0.859576	1.56541	55	1.00708	1.17932	0.362978	0.536984	1.1709	55	1.40345	0.711786	0.553914	0.693235	1.58269	55	0.966883
56	1.1829	1.51771	1.66585	1.17373	1.60223	56	1.42493	1.70712	0.839814	1.50266	1.03647	56	1.33853	1.8619	0.90966	2.17637	1.26247	56	1.12132	1.54213	1.51508	1.23601	0.735724	56	0.836669	0.945626	0.644536	0.478948	1.8431	56	0.844079	0.670276	0.782526	0.437693	1.15232	56	0.541046	0.907972	0.543544	0.705854	1.47641	56	1.00732	0.650021	0.730867	0.913525	1.57956	56	0.727067
57	1.18077	1.44208	1.14911	1.44312	1.13247	57	1.52725	1.63184	0.937909	1.20344	1.36701	57	1.29737	1.77022	0.826783	2.04585	1.01342	57	1.53393	1.22061	1.34772	1.4942	0.950698	57	0.450399	0.663104	0.54612	0.557205	1.70827	57	1.07804	1.56443	0.574563	0.525962	1.47654	57	0.525544	1.57028	0.484326	0.995474	1.37207	57	1.36168	1.24139	0.727636	0.638839	1.45129	57	0.687947
58	1.40005	1.48676	1.0376	1.36152	0.782335	58	1.38303	1.66641	1.45383	1.54895	0.970694	58	1.12783	1.77889	0.841624	2.34362	0.845624	58	1.53928	1.38094	1.54939	1.46253	0.508681	58	0.611332	0.64118	0.693504	0.580679	1.34943	58	1.30336	1.40577	0.741204	0.381923	1.60347	58	0.757649	1.26049	0.647035	0.857889	1.03069	58	0.813915	1.17912	0.477572	0.862288	1.56738	58	0.952224
59	1.3427	1.53124	1.24596	1.12626	1.30994	59	1.08651	1.31619	1.65158	0.912438	1.59806	59	1.14663	1.91541	0.622675	2.34266	0.928251	59	1.954	1.38069	1.24153	1.36065	0.908472	59	0.760161	0.713484	0.49931	0.499268	1.35774	59	1.26028	1.04535	0.509681	0.85732	1.55104	59	0.789124	1.26954	0.661256	0.485761	1.22215	59	0.778749	0.942126	0.632072	0.391939	1.70729	59	0.961452
60	1.23637	1.44938	1.13561	0.936321	1.02763	60	1.50882	1.23572	1.60743	1.2278	1.07372	60	1.39839	1.68628	0.743955	2.10461	1.52512	60	1.97535	1.32785	1.47516	1.36276	1.23911	60	1.0637	0.935063	0.612714	0.785383	1.33913	60	1.66964	1.23931	0.464287	1.21763	1.1032	60	1.07263	0.884922	0.821531	0.657405	0.75548	60	0.725719	0.884767	0.652914	0.370608	1.40675	60	0.763896
61	1.14734	1.49884	1.89578	1.06671	1.33056	61	1.40344	1.40286	1.54552	0.818006	1.81323	61	1.26863	1.89159	0.792679	2.16682	1.28116	61	1.84356	1.07496	1.42797	1.23819	1.53831	61	0.841899	0.837628	0.438674	0.343679	0.784957	61	1.59268	0.718696	0.457102	1.0137	1.64902	61	0.707815	1.15983	0.594748	0.801264	1.16311	61	0.680732	0.63755	0.755798	0.295759	1.55256	61	0.941701
62	1.19462	1.58967	1.25439	1.02748	1.41649	62	1.54779	1.10403	1.30485	1.23362	1.22474	62	1.42871	1.79635	0.663985	2.16982	1.30557	62	1.86507	1.63422	1.41129	1.27844	1.07757	62	0.733413	0.758282	0.710388	0.535861	1.82204	62	1.38076	0.751087	0.526004	0.846886	1.18314	62	0.863403	0.841658	0.466057	0.353486	1.0884	62	0.547358	0.896105	0.639046	0.747888	1.47426	62	0.76372
63	1.26418	1.61898	1.96795	0.578324	1.29854	63	1.43507	1.16439	1.24974	1.19989	0.793971	63	1.29276	2.3934	0.796055	2.05114	1.20288	63	1.48604	1.15349	1.86967	1.2424	1.24463	63	0.49547	0.671454	0.879027	0.47117	2.00291	63	1.71996	1.31808	0.726836	0.837256	1.62504	63	0.877251	0.752903	0.772712	0.919543	0.821685	63	0.556083	0.669249	0.660624	0.305124	1.47777	63	0.586234
64	1.61397	1.50854	1.48826	0.779092	1.64054	64	0.68568	1.24954	1.23582	1.18495	1.65889	64	1.30661	2.13624	0.896776	2.21325	1.40776	64	1.91693	1.30336	1.69291	1.3914	1.33486	64	0.766928	0.672988	0.915663	0.353255	1.62683	64	1.72776	1.60867	0.689196	1.15134	1.32519	64	0.917132	0.737119	0.445112	0.622755	1.53744	64	0.794845	0.518522	1.04006	0.789349	1.24269	64	0.500213
65	1.80485	1.69458	1.4687	1.0347	1.35057	65	2.03172	1.16413	1.30911	1.1856	1.43764	65	1.30961	1.73934	0.864068	2.3376	1.23448	65	1.30408	1.22894	1.74212	1.3023	0.876888	65	0.550809	0.915574	0.955656	0.412221	1.30128	65	1.56267	1.06591	0.691678	1.05489	1.28569	65	1.43729	1.1114	1.18427	0.944243	0.965396	65	1.70733	0.922848	1.08207	0.65893	1.49052	65	0.393434
66	1.31743	1.6211	1.20163	0.885174	1.1066	66	1.24824	1.04076	1.41467	1.20222	1.44842	66	1.14044	1.97155	0.922532	2.20648	1.37563	66	1.20541	1.44837	2.12924	1.37349	1.30209	66	0.977423	0.841206	0.984081	0.635267	1.75547	66	1.23342	1.02363	0.789885	1.19136	1.7602	66	0.859033	1.07826	0.693362	0.692127	1.38522	66	0.937169	0.803088	1.01866	0.811438	1.55637	66	0.689301
67	1.78891	1.54191	1.31459	1.33794	1.01162	67	1.56009	1.42114	1.26283	1.26411	1.47802	67	1.48236	1.82426	0.82607	2.38102	1.55082	67	0.769254	1.17072	1.68124	1.2068	1.29398	67	1.13301	0.895709	0.461362	0.885359	1.30112	67	1.13506	1.06836	0.65341	0.758672	1.94439	67	1.41177	0.932423	0.325015	0.611618	0.859758	67	1.17202	0.97231	1.4483	0.837677	1.3352	67	0.752172
68	1.5894	1.84554	1.47715	0.796208	1.07649	68	1.50213	1.06914	1.31403	1.01655	1.37786	68	1.27989	1.93714	1.14507	2.16236	1.32911	68	1.20767	1.30685	1.57426	1.51266	1.08041	68	1.08607	1.01229	0.734297	1.69978	1.5686	68	1.11156	1.1846	0.408933	0.868249	1.747	68	1.16354	0.838185	0.316171	0.958733	0.832531	68	0.924361	0.659511	0.469305	0.876814	1.16638	68	0.721882
69	1.70279	1.46676	1.15168	0.923005	1.15396	69	1.38734	1.31691	1.40842	1.17711	1.33208	69	1.19379	1.93464	0.960518	2.35181	1.34931	69	1.35134	1.183	1.3023	1.41628	0.789842	69	1.03538	0.990621	0.34635	1.27095	1.51871	69	1.49101	1.14072	0.683683	1.14421	1.45519	69	1.19092	0.835399	0.337065	0.903141	1.19841	69	1.04083	1.02317	0.512173	0.784752	1.19712	69	0.482405
70	1.35921	1.83705	0.88164	0.60899	1.61578	70	1.42375	1.30631	1.37578	0.59977	1.42555	70	1.23982	1.93535	0.470833	2.24219	1.11177	70	1.67382	1.19385	1.69956	1.50494	0.956693	70	0.935475	0.939188	0.772737	1.18056	1.12785	70	0.881711	1.20933	0.278831	1.31682	1.17644	70	1.03139	0.898332	0.293733	0.753271	1.30503	70	0.865852	0.705895	0.570346	0.340917	1.30031	70	0.8067
71	1.68695	1.73047	1.84975	1.30841	0.960766	71	1.45842	1.40396	1.32766	0.508748	1.54186	71	1.22457	2.2977	0.71503	2.693	1.53266	71	1.45325	1.67099	1.49004	1.44475	0.50763	71	0.85875	0.839076	0.851023	0.507252	1.30326	71	1.26987	1.30158	0.636497	0.867798	1.20674	71	1.09194	0.693152	0.412155	0.525122	1.64805	71	0.841118	0.561456	0.824707	0.916362	0.607201	71	0.556599
72	1.35887	1.67638	1.26426	1.01434	1.03297	72	1.42622	1.41112	1.26288	0.611341	1.68262	72	1.37869	1.92551	1.06308	2.47678	1.46432	72	1.54893	1.25172	1.83943	1.37358	0.488207	72	1.40658	0.857098	0.36865	0.61307	1.02248	72	1.39131	0.837759	0.615709	0.608025	1.7748	72	1.14579	0.526649	0.41115	0.686211	1.03937	72	1.02431	0.676309	1.42138	0.649402	1.68796	72	0.514253
73	1.98149	1.58576	1.77384	1.50249	1.60243	73	1.40736	1.21041	1.29894	0.697568	1.62642	73	1.41571	1.86348	0.580314	2.27768	1.34881	73	2.172	1.31747	1.77455	1.24866	0.730487	73	0.948759	0.813411	0.544128	0.560428	1.33898	73	1.55367	0.828393	0.573914	1.23597	1.4114	73	1.36929	0.819727	0.659782	0.700736	1.46303	73	1.31664	0.680265	0.568591	0.651392	0.974244	73	0.687357
74	1.5374	1.94157	2.02451	1.33914	1.1521	74	1.53414	1.50753	1.77999	1.11189	1.85114	74	1.42224	1.75784	0.391868	2.20952	1.42377	74	2.19848	1.34266	1.8663	1.36974	0.880372	74	0.599533	0.751891	0.670651	0.525265	1.25908	74	1.74816	0.875648	0.816295	1.20649	1.42625	74	1.28185	0.985671	0.636314	0.557242	1.1409	74	1.46122	0.658285	0.647605	1.0004	1.22004	74	0.475025
75	1.92433	1.76783	1.29712	1.39835	1.13088	75	1.69607	1.21163	1.21093	1.43991	1.22292	75	1.31957	1.86619	0.48782	2.13578	1.34634	75	2.21479	1.6482	1.8695	1.33942	0.882212	75	0.463988	0.727152	0.363623	0.452968	1.54202	75	1.50855	1.25146	0.897237	0.749396	1.44	75	0.771974	0.878265	0.540809	0.584116	1.207	75	1.41963	0.55629	0.720538	1.46004	1.18613	75	1.46976
76	1.50456	1.58036	1.54416	1.26105	1.2503	76	1.13352	1.3883	1.36887	1.17129	1.84066	76	1.28001	2.07165	0.692522	2.28555	1.2045	76	1.48943	1.34667	1.52526	1.28033	0.908478	76	0.897832	0.905847	0.495966	0.651862	1.25037	76	1.97826	1.15722	0.790863	0.758878	1.83448	76	0.82701	0.891335	0.37754	0.690447	1.04326	76	1.18904	0.484231	0.537349	0.752263	1.41147	76	1.284
77	1.47729	1.53999	1.5502	1.30399	1.20471	77	0.633388	1.33971	1.2472	0.803347	1.88288	77	1.54577	2.01515	0.686962	2.21965	1.34607	77	1.57414	1.68539	1.82398	1.38834	0.410577	77	0.737043	0.753347	0.48932	0.589348	1.33451	77	1.39298	0.985523	0.875198	0.716681	1.81036	77	1.35066	0.897559	0.725545	0.637797	1.44068	77	0.930968	0.770245	0.503912	1.02501	1.11239	77	0.92669
78	1.65739	1.4637	1.33336	1.33974	1.25882	78	1.57911	1.24382	1.16248	1.39402	1.3677	78	1.14729	2.0997	0.718905	2.46147	1.32825	78	1.80917	1.39235	1.22778	1.57323	0.675467	78	1.32377	0.624728	0.471346	0.53489	1.08426	78	1.34527	1.13997	0.343567	0.84132	1.39208	78	1.33428	0.822369	0.502143	0.536533	0.919761	78	0.852977	0.845631	0.421013	0.776421	1.40529	78	0.435561
79	1.60261	1.73265	1.60367	0.928976	1.14182	79	1.43288	0.508588	1.32172	0.866851	1.86054	79	1.21792	2.0584	0.682883	2.34026	1.28324	79	2.13671	1.5448	1.16278	1.53878	0.780619	79	1.10974	0.612668	0.653771	0.40152	1.37866	79	1.45509	1.20713	0.488613	0.953598	1.40258	79	1.40252	1.03155	0.689486	0.835379	1.23118	79	1.20688	0.870763	0.51277	0.6404	1.2166	79	1.32009
80	1.46819	1.59135	1.60196	1.36384	1.3507	80	1.76996	1.20071	1.20727	0.735638	1.83972	80	1.27735	1.84351	0.954875	2.07386	1.41767	80	2.01311	1.22668	1.20186	1.3244	0.955266	80	1.02907	0.911383	1.00138	0.462482	0.919296	80	1.41544	1.106	0.587241	0.97913	1.53684	80	1.4909	0.827073	0.770141	0.632821	0.953715	80	1.65537	0.677028	0.756254	1.04667	1.55716	80	1.37781
81	1.62698	1.51826	1.64416	1.13916	1.37439	81	0.676358	0.915714	1.28155	0.690363	1.71247	81	1.2164	2.11023	0.697286	2.16484	1.31979	81	2.22965	1.77017	0.990421	1.34334	0.791758	81	1.15613	0.911871	0.952927	0.579702	1.40765	81	1.65424	1.20119	0.889611	0.676912	1.35609	81	1.46044	1.21578	0.635717	0.605018	1.08919	81	1.23811	0.702855	0.668482	0.865765	1.10348	81	1.01045
82	1.62614	1.55749	1.57052	0.884558	0.981073	82	1.45477	1.02126	1.20888	1.03515	1.77756	82	1.29425	2.07707	0.427348	2.24729	1.39632	82	1.96137	0.759782	0.927036	1.73417	1.08356	82	1.12878	0.75784	0.760437	0.529593	1.48022	82	0.895015	1.43738	1.01591	0.556816	1.97767	82	1.0097	1.05464	0.569664	0.774391	1.38709	82	1.01763	0.781794	0.874088	0.789323	1.33179	82	1.18458
83	1.42707	1.64363	1.64512	0.919948	1.67719	83	0.783523	0.99099	1.19531	1.11357	1.73714	83	1.34627	1.78063	0.791404	2.78679	1.44252	83	1.76956	0.716599	1.56035	1.26251	1.34026	83	0.915473	0.75771	1.33585	0.418616	1.10436	83	1.14047	1.18959	1.03867	0.499858	1.46513	83	1.06869	0.651661	0.372017	1.00255	1.07484	83	1.08818	0.541996	0.826536	0.77798	1.22122	83	1.06886
84	1.38969	1.55401	1.53354	0.876558	1.4007	84	1.43934	0.948671	1.16827	1.06893	1.6494	84	1.31276	1.915	1.17848	2.37999	1.43747	84	2.0975	0.654326	1.46082	1.29708	0.702208	84	0.630577	1.16739	0.577534	0.705465	1.52197	84	1.19821	1.22952	0.749802	0.832328	1.40437	84	0.672643	0.925699	0.675538	0.584127	0.963455	84	1.62672	0.974966	1.06178	0.727809	1.27442	84	1.14088
85	1.93584	1.82358	1.64695	0.99397	1.26729	85	0.667598	0.980572	1.19984	0.348942	1.74488	85	1.45318	2.19837	0.798691	2.42425	1.27175	85	2.35612	1.43878	1.27735	1.46039	0.715407	85	0.797305	1.22818	1.13343	0.854042	1.30139	85	1.46873	1.02622	0.703654	0.82639	0.90143	85	1.13018	1.07532	0.503805	0.776399	1.13316	85	1.33588	0.970841	0.838996	0.880428	1.43238	85	1.16917
86	2.26519	1.64179	1.75541	0.704637	1.24619	86	0.755056	1.3017	1.30026	0.649269	1.99817	86	1.23641	1.93802	0.73071	2.22858	1.2754	86	2.36451	1.0088	1.0201	1.42211	0.828338	86	0.734789	0.816105	0.838557	0.734134	1.36392	86	1.36783	1.0768	0.604214	0.748786	1.36064	86	1.25145	0.951364	0.538826	1.33069	1.06897	86	0.949424	0.514572	0.538658	1.15228	1.73696	86	1.03343
87	2.12899	1.72297	1.67485	0.814454	1.53958	87	1.09214	1.29192	1.17776	1.58239	1.92924	87	1.29407	1.82616	0.933829	2.38049	1.17878	87	2.30792	1.43012	0.426729	1.38842	0.868907	87	1.01573	0.336913	1.1846	0.553827	1.76477	87	1.30738	1.04347	0.985791	0.801452	1.63275	87	1.02015	0.94333	0.828405	0.863177	1.03989	87	0.792656	0.582874	0.520706	0.699103	1.50674	87	1.3712
88	2.01245	1.43015	1.32224	0.602641	1.05437	88	0.805099	1.17201	1.27213	1.17688	1.63015	88	1.36214	2.15723	0.542249	2.30518	1.2282	88	2.27489	0.713501	1.17326	1.32069	1.05013	88	1.0932	0.50627	1.11963	0.830271	1.02834	88	1.70516	0.802216	0.757962	1.14919	1.55891	88	1.43732	0.929693	0.501879	0.861271	1.26556	88	1.02933	0.742043	0.573647	0.822637	1.17959	88	1.28532
89	2.11382	1.51551	1.62178	0.894194	1.15697	89	1.27002	1.0911	1.27173	1.24948	1.56282	89	1.39413	2.00468	0.483383	2.47955	1.15781	89	1.88397	1.08622	1.96192	1.52608	0.679646	89	1.06359	0.536587	0.617448	0.974599	1.457	89	1.16935	0.897276	0.743568	0.895757	1.17099	89	1.04863	0.876973	0.294128	0.713982	1.41834	89	1.49611	0.958397	0.832832	0.907595	1.31574	89	1.22924
90	2.28817	1.53475	1.97146	1.21904	1.28312	90	0.765457	1.19547	1.2759	1.34731	1.68396	90	1.31651	1.54389	0.680912	1.55155	0.907729	90	1.79979	1.4662	1.75786	1.55919	0.779154	90	1.15479	0.702098	0.759225	0.788634	0.811	90	1.28398	0.93526	0.684162	0.853482	1.60838	90	1.19554	0.987544	0.347674	0.740888	1.1312	90	1.29532	1.14139	0.623645	0.536634	1.19301	90	1.03153
91	2.18009	1.78864	1.63781	0.681094	0.93335	91	0.702244	1.2617	1.21293	1.35007	1.70324	91	1.34264	2.28495	1.09335	2.18659	0.815223	91	1.67504	1.90083	1.16482	1.4032	0.78585	91	1.14296	0.833555	0.75493	0.738739	1.31807	91	1.63604	1.13697	0.901679	1.14352	1.32345	91	1.00894	1.08881	0.493196	0.558371	1.25816	91	1.0014	1.00616	0.782188	0.600413	1.07851	91	1.20461
92	2.0942	1.74024	1.69051	1.17186	1.48102	92	0.714608	1.30495	1.26185	0.732287	1.77521	92	1.41433	1.81013	0.570841	2.3474	1.0551	92	1.15333	1.3991	1.52576	1.396	0.487406	92	0.627093	0.872446	0.534456	0.697049	1.38192	92	1.67285	1.13344	0.54131	1.1121	1.25447	92	1.02476	1.06013	0.510389	0.615263	1.21721	92	1.05116	0.819108	1.07999	0.723917	1.22104	92	1.34505
93	1.86418	1.63311	1.88547	1.16158	1.34368	93	0.942984	1.18494	1.21341	0.678727	1.97214	93	1.26965	1.88313	0.614877	2.14126	0.948639	93	1.70066	1.40506	1.46644	1.3322	0.667087	93	1.08121	0.709094	0.780138	0.839078	1.09577	93	1.31082	0.963285	0.978625	0.889259	1.50413	93	0.658218	0.997482	0.475293	0.603997	1.43573	93	0.612981	0.700278	0.886586	0.92307	0.49108	93	1.07678
94	2.29917	1.70572	2.12582	1.18462	1.37154	94	0.82304	1.26081	1.27368	1.58606	1.71287	94	1.45492	1.85701	0.576357	1.99617	1.19009	94	1.36942	1.05894	1.25765	1.25829	0.582827	94	0.730811	0.820832	1.0859	0.411829	1.2921	94	1.39795	0.857463	0.687608	0.890229	1.18388	94	0.479816	1.38787	0.553241	0.863592	1.19292	94	0.844022	0.629482	0.832667	1.14986	0.641468	94	1.02448
95	2.3844	1.57449	2.01645	0.616706	0.897959	95	0.868572	1.24338	1.24297	1.4436	1.88215	95	1.15137	1.8908	0.832282	2.22584	1.08982	95	1.42402	1.3548	1.4641	1.54748	1.10789	95	1.1934	0.672147	0.98448	0.768934	1.30453	95	1.73802	0.912401	1.04508	0.565978	1.21765	95	0.914242	1.0835	0.756537	0.623637	1.43934	95	0.679833	0.793456	0.869634	0.9073	0.930924	95	1.3762
96	1.60555	1.65169	2.03604	0.531891	1.30254	96	0.60906	1.11505	1.24818	1.50607	1.87455	96	1.26759	1.80642	0.881082	2.28568	1.0978	96	1.13327	1.24784	1.45951	1.38217	0.805792	96	1.15653	0.836676	0.546122	0.870739	1.36583	96	1.43167	0.871171	0.903065	0.852391	0.896394	96	1.2262	0.962907	0.537108	0.577888	0.914327	96	0.897473	0.669247	0.632836	0.784698	0.978058	96	1.29106
97	1.78314	1.43883	2.41046	0.434755	1.25266	97	0.718357	1.14203	1.26396	1.61057	1.60729	97	1.39204	1.96201	0.942433	2.33031	0.863139	97	1.50295	1.20492	1.23344	1.46999	1.05223	97	0.702077	0.705563	0.958973	0.473394	1.55135	97	1.57496	1.09272	0.602071	0.970382	1.54352	97	0.518032	1.44114	0.730427	0.528139	1.57258	97	1.01468	0.973823	0.825606	0.836672	1.43505	97	1.32929
98	2.04279	2.00574	2.01198	0.983546	0.982732	98	0.875317	1.23349	1.39092	0.808195	1.80107	98	1.4021	1.87624	0.845393	2.39921	1.00515	98	1.50405	1.1664	1.55439	1.52232	0.771324	98	1.27686	1.05424	0.611814	0.702932	1.04418	98	1.78186	0.892561	0.729597	0.938358	1.56117	98	1.32975	0.915173	0.801723	1.10613	1.1239	98	1.25742	0.789852	0.680386	1.06321	1.33808	98	1.09632
99	2.00132	1.82783	1.56132	0.78867	0.980074	99	0.835821	1.26607	1.2781	1.80011	1.74836	99	1.74182	1.31661	0.545046	2.04466	0.930705	99	2.05784	1.42267	1.19417	1.49711	1.25638	99	0.728777	0.485408	0.880568	0.836258	1.08876	99	1.19996	0.748087	0.922753	0.931077	1.47538	99	1.27283	0.87927	0.526211	0.769329	0.979416	99	0.9559	0.806306	0.768706	0.963736	2.08453	99	1.02288
100	2.01526	1.68499	1.77594	0.896605	0.835486	100	0.924381	1.59466	1.30724	1.91926	1.59914	100	1.53214	1.91093	0.686894	2.07178	0.74785	100	1.46223	1.25041	1.72493	1.42976	1.75469	100	1.3032	0.526033	0.706675	0.64667	0.854011	100	1.42018	1.14178	0.763911	0.966919	1.54092	100	1.39181	0.764443	0.428837	1.16439	1.29051	100	0.964061	0.909064	1.03097	1.04602	1.41088	100	1.01161
101	1.9591	1.60898	1.6313	0.805651	1.27634	101	0.827833	1.19264	1.23327	1.65474	1.98391	101	1.10687	2.05885	0.723654	2.24224	0.823604	101	1.35002	1.24192	1.33949	1.20213	1.24913	101	1.40285	0.760339	0.741333	0.983868	0.802727	101	1.89251	1.19018	0.671708	1.12452	1.62028	101	0.658169	1.06279	0.764056	0.82248	1.31008	101	1.3072	0.973518	0.578517	1.03029	0.482129	101	1.09397
102	1.95802	1.75557	1.83136	1.07687	1.18646	102	0.887273	1.19463	1.33048	2.02441	2.63076	102	1.32642	2.05892	0.858848	2.06501	1.14344	102	1.97729	0.712796	1.12811	1.25035	0.941608	102	0.800524	0.913865	0.655424	0.671677	1.34213	102	1.55784	1.12988	0.738223	0.843284	1.20268	102	1.08855	1.04639	0.532061	0.751845	1.14007	102	1.37138	0.826214	1.02616	1.14441	0.545958	102	1.07756
103	2.35603	1.49355	1.22797	0.724796	0.831203	103	0.917103	1.14064	1.23005	2.37516	1.89733	103	1.42533	2.25352	1.02778	2.33656	1.04833	103	1.71035	1.02522	1.0592	1.32669	1.08391	103	1.23221	0.539068	0.997981	0.748103	1.46594	103	1.11939	0.997285	0.555455	0.669206	1.62805	103	1.08754	0.788817	0.492095	0.784122	1.03465	103	0.970009	0.575669	0.78857	1.02048	0.521662	103	1.11308
104	1.91921	1.92221	1.73652	1.09879	1.40285	104	1.22491	1.64294	1.22267	2.08707	1.50037	104	1.45928	1.96707	0.66307	2.13063	1.35331	104	1.69434	1.18804	1.34213	1.1023	1.11305	104	1.56577	0.677018	0.476342	0.862664	1.23079	104	1.30494	1.08429	0.613538	0.924685	1.3731	104	1.14656	1.03802	0.815087	0.837972	1.50572	104	0.592843	0.631875	0.874543	1.23745	1.23209	104	1.16503
105	2.31197	1.74252	1.75953	0.610504	1.40354	105	1.85721	1.37255	1.32186	2.43176	1.80606	105	1.27517	1.60696	0.804126	1.97686	0.776308	105	1.74469	1.19196	1.43208	1.13973	1.05392	105	1.10936	0.677014	0.695109	0.615681	1.44299	105	0.938715	1.02022	0.618285	0.922258	1.06353	105	0.921888	1.12085	0.558074	0.74405	1.40804	105	0.605935	0.67912	0.555565	0.923433	1.44656	105	1.22475
106	2.54507	1.61536	1.89194	0.75385	1.09316	106	1.33631	1.19754	1.23078	2.71515	1.93326	106	1.39146	1.73545	0.794527	2.14093	0.986083	106	1.70917	1.32154	1.03265	1.19455	1.27715	106	1.08778	0.71102	0.46981	0.747379	1.93034	106	1.67826	0.867649	0.776727	0.739386	1.17004	106	0.881111	1.11125	1.38274	1.14402	1.05581	106	1.72295	0.882021	1.45147	1.35688	1.14025	106	1.22625
107	2.1657	1.96888	1.54334	0.81258	0.756678	107	1.03215	1.69003	1.23467	2.05555	2.07552	107	1.36613	1.47985	0.993475	2.27634	1.07441	107	0.871441	1.28455	1.14591	0.771086	1.11895	107	1.24467	0.647689	0.420132	0.634239	1.17484	107	1.50642	1.22245	0.607186	1.04507	1.3811	107	0.687962	1.06848	0.696309	1.16474	1.20114	107	1.05358	0.875119	0.898473	1.05349	1.17882	107	0.926357
108	1.81778	1.78664	1.96271	0.831325	1.0864	108	1.14793	1.46529	1.22954	1.93289	2.48748	108	1.43636	1.94265	0.938472	2.47736	1.00928	108	0.74766	1.16656	1.12381	0.690058	1.00705	108	0.944128	0.856071	0.576515	0.93032	1.908	108	1.63453	0.650745	0.624473	1.01529	1.27083	108	1.20203	0.892344	1.11022	0.64626	1.24017	108	1.05971	0.899933	0.955622	1.52048	0.930212	108	1.36258
109	1.57609	1.7571	1.14226	0.683948	0.973788	109	1.18446	1.78521	1.23104	1.9387	2.08722	109	1.23568	2.18684	0.400218	2.46131	0.855434	109	1.5963	1.21658	1.16771	0.486671	0.845289	109	0.72158	0.804179	1.27106	0.623456	1.34344	109	1.32871	0.701839	0.729364	1.11725	1.24923	109	1.20718	0.710552	0.876782	0.828396	1.29421	109	1.37002	0.653017	0.792047	1.48989	0.958078	109	1.30276
110	1.70625	1.58557	0.637173	0.860852	1.37017	110	1.36768	1.91118	1.34925	2.19519	2.16351	110	1.24299	2.01637	0.712903	2.2855	0.928052	110	1.10138	1.22935	1.13055	0.885121	0.98435	110	1.21014	0.54905	0.679578	0.567999	1.25497	110	1.29496	0.73801	1.00561	1.15695	1.52083	110	0.841658	0.937705	0.744669	1.75178	1.17374	110	0.705024	0.580599	0.499179	1.45867	1.15337	110	1.20305
111	1.56946	1.59183	1.32541	0.449067	1.13455	111	1.20874	1.97421	1.25409	1.28333	1.93487	111	1.10368	1.13927	0.888484	2.318	1.02921	111	0.875073	1.47475	1.15647	0.91481	1.04204	111	1.37498	0.4789	0.658087	0.698242	1.45466	111	1.42728	0.87911	0.849279	1.07669	1.72968	111	1.21702	0.744619	0.8334	1.35693	0.96457	111	0.88949	0.518816	0.79036	1.47161	1.14857	111	1.29237
112	1.99144	1.57223	1.41828	0.739984	1.06387	112	0.541099	2.01323	1.28921	1.44572	1.48578	112	1.36266	1.35003	0.752474	2.48743	1.24467	112	0.953939	1.93686	1.22534	0.663504	0.978469	112	0.964046	0.687755	0.751263	0.947776	1.15795	112	1.26835	0.820348	0.970398	0.871895	1.73881	112	1.37824	0.546775	0.668545	1.46669	1.31284	112	1.63093	0.838201	0.579098	1.66492	1.21766	112	0.771073
113	1.78141	1.4483	2.13217	0.809149	0.753815	113	0.803788	2.17924	1.19308	1.32987	1.56558	113	1.57571	2.30298	1.03312	2.34277	1.02412	113	0.813415	1.30032	1.03527	1.25325	0.712043	113	0.882626	0.583506	0.432072	0.841844	1.14915	113	1.27032	1.01873	1.22882	1.07313	0.829148	113	1.64856	0.621433	0.482936	1.21191	1.46095	113	1.14284	0.874763	0.933472	1.85401	1.17673	113	1.5191
114	1.83342	1.84117	1.86248	0.732521	1.00704	114	0.903232	2.08777	1.28263	1.41781	1.31649	114	1.46076	1.67552	1.31356	2.53316	1.08388	114	1.2985	1.46124	1.2725	1.15737	0.869949	114	1.10429	0.719755	0.413282	1.00243	1.16115	114	1.47964	0.67271	0.54073	0.841675	1.66209	114	1.52582	0.502558	1.03839	0.7204	1.28036	114	0.945359	0.760335	0.887242	1.64296	1.2339	114	1.08295
115	1.89155	1.58798	1.17049	0.779416	1.11662	115	0.817589	1.92427	1.39298	1.22744	1.45158	115	1.59092	1.61861	1.14435	2.62389	1.44244	115	1.03123	1.59908	1.59405	1.64403	1.14011	115	0.82979	0.444911	0.662907	0.664685	1.37493	115	1.35994	0.781215	0.746825	1.1701	1.23922	115	1.20283	1.02392	0.754461	1.15826	1.11833	115	1.26043	1.02851	0.639172	1.65063	1.25342	115	1.138
116	1.89584	1.53118	1.24929	0.813054	1.13746	116	0.856022	1.91263	1.17513	1.76435	1.42752	116	1.41825	1.88491	0.992492	2.48779	1.50122	116	1.03029	1.41679	0.905258	1.28147	0.837196	116	0.872689	0.660855	0.65446	1.15053	1.42158	116	1.45113	1.07851	0.8511	0.620546	1.4576	116	1.66095	0.711162	0.549808	0.73892	1.41762	116	1.03076	0.682774	1.10511	1.4392	1.71487	116	1.2764
117	2.10483	1.82555	1.99272	0.975782	0.928923	117	1.44919	1.85067	1.20662	1.40905	1.34514	117	1.70862	1.87297	0.769628	2.61443	1.15227	117	0.831991	1.41164	1.22206	1.33013	1.25007	117	0.92381	0.96777	0.609814	0.596771	1.34307	117	1.36326	1.04087	0.571755	0.98096	1.52162	117	1.48818	1.01994	0.569688	0.394465	0.937013	117	1.28378	0.62296	0.660807	1.46536	1.37139	117	0.945403
118	1.85717	1.66983	1.65276	0.965584	1.06385	118	1.00451	1.8461	1.26288	1.29368	1.06858	118	1.4253	2.1168	1.18578	2.52313	0.941708	118	1.23773	1.5456	1.40367	1.25635	0.772003	118	0.997193	0.411049	0.66115	0.484229	1.28625	118	1.28652	1.03913	0.831397	0.949618	1.62955	118	1.38955	0.892621	0.472709	0.925619	1.18941	118	0.950724	1.11688	0.622109	1.57316	1.46179	118	0.932263
119	1.23765	1.38295	1.82479	0.775913	0.915261	119	1.20446	2.07169	1.51919	1.31229	1.36628	119	1.42197	1.96578	0.748084	2.53472	1.13765	119	1.25432	1.28111	0.859747	1.18704	1.19093	119	0.806842	0.746362	0.536862	0.832133	1.14798	119	2.07316	0.82554	0.767261	0.997264	1.75781	119	1.14993	0.700984	0.469217	1.27847	1.01426	119	0.928654	1.01828	0.773387	1.40529	1.15293	119	1.30178
120	1.82665	1.65229	2.09721	1.21107	1.26043	120	1.36957	1.84618	1.25734	0.888683	1.04934	120	1.51881	1.70763	1.00698	2.39122	1.0639	120	1.34926	1.54295	1.14898	1.14842	0.881166	120	1.06919	0.758509	0.533734	0.934626	1.14124	120	1.44874	0.710461	0.925713	1.03868	1.66294	120	1.20697	0.867952	0.317452	0.810991	1.20493	120	1.05442	1.01419	0.88193	1.40211	0.555625	120	1.29107
121	1.93596	1.73766	1.95055	0.72557	1.2761	121	1.42413	1.91235	1.28057	1.20418	1.0525	121	1.37985	1.74179	0.616122	2.57988	1.19699	121	1.51348	1.43105	1.47083	1.11614	0.991722	121	0.723756	1.0817	0.291362	0.794288	1.51689	121	1.11923	0.904292	0.739192	0.99748	1.531	121	0.363302	0.820832	0.643368	0.985664	1.04659	121	0.800287	0.779667	0.613682	1.76632	0.790672	121	1.19925
122	1.64495	1.65413	1.93926	0.965963	1.22577	122	0.962522	1.8664	1.33304	1.74579	1.30235	122	1.60553	2.12418	0.892436	2.5793	1.14749	122	1.20499	1.53533	1.60863	1.35934	1.63185	122	0.827587	1.06597	0.616638	0.929212	1.28102	122	1.32051	0.633546	0.777877	1.0583	1.41389	122	1.25882	1.0162	0.620968	0.952606	1.27768	122	1.02241	1.03743	0.37068	1.58497	0.587749	122	0.754516
123	1.82281	1.62755	1.80833	0.589693	1.32271	123	0.825104	1.52298	1.31346	1.43669	1.36611	123	1.72318	1.78118	0.807537	2.33259	1.34434	123	1.30146	1.46337	1.20595	1.23569	1.25091	123	1.41772	0.905853	0.530216	0.987617	0.977685	123	0.625895	0.758801	0.899804	0.613291	1.62336	123	1.18426	0.670682	0.228611	0.677593	1.31032	123	1.16515	0.783561	0.751438	1.50448	0.710471	123	0.796981
124	1.74944	1.56689	2.13083	0.850284	1.23601	124	0.993887	1.53173	1.35373	1.11173	1.17354	124	1.49269	1.89494	0.977143	2.53849	1.11766	124	0.789102	1.43899	1.28851	1.24812	1.40527	124	0.877678	0.815289	0.238358	0.431936	1.42064	124	1.02507	0.882892	0.883603	1.01491	1.58629	124	1.52867	0.813703	0.532147	1.20426	0.996394	124	1.20575	0.611684	0.844929	1.6893	0.956062	124	1.00482
125	1.62296	1.65746	1.86769	1.10101	1.19979	125	1.07679	1.35552	1.35202	1.70892	1.57178	125	1.70513	1.61764	0.684722	2.50747	1.47065	125	0.929096	1.59558	1.12152	1.2995	1.66185	125	0.837108	1.1141	0.498287	0.739132	1.29027	125	0.785829	0.66187	0.869018	0.620776	1.82072	125	1.47228	0.616629	0.319079	0.627481	1.16941	125	1.12365	0.628486	0.878488	1.45187	0.837258	125	0.750745
126	1.7786	1.65275	1.50369	0.758306	1.03296	126	1.14888	1.70231	1.36236	1.55449	1.7446	126	1.47688	2.25287	0.775801	2.19709	1.35729	126	1.44215	1.46171	1.25316	1.1951	1.4294	126	1.2423	0.853952	0.34458	0.951139	0.78429	126	1.08792	0.837162	0.886082	0.770287	1.66109	126	1.58144	0.613742	0.555684	1.10543	1.24322	126	0.98045	0.983104	0.935051	1.40932	0.474474	126	1.0368
127	1.93936	1.63983	1.28061	0.740036	1.21298	127	1.32436	1.89352	1.41407	1.46538	1.84802	127	1.36165	2.15012	1.02517	2.43553	1.64994	127	1.01429	1.7466	1.34036	1.22071	1.41324	127	1.07935	0.850666	1.26871	0.816144	1.1158	127	1.46521	0.57822	0.552835	1.1211	1.51261	127	1.27237	0.816158	0.612011	0.852109	1.18797	127	0.569096	0.688152	0.569045	1.23626	1.12088	127	1.24241
128	1.75545	1.90221	1.16793	0.901535	1.40953	128	1.05559	1.37228	1.28395	1.48381	1.64282	128	1.17808	1.99738	0.707303	2.31396	1.69167	128	1.02047	1.43332	1.25541	1.09298	0.987412	128	1.27443	0.639217	0.944011	0.710089	1.51656	128	0.990711	1.15053	1.07446	0.875021	2.2718	128	1.50428	0.474786	0.441265	0.530512	1.41439	128	0.89533	0.801469	0.78298	1.30376	0.459397	128	1.34832
129	1.80341	1.68554	1.90335	0.90417	1.68654	129	2.11049	1.19515	1.28415	2.42269	1.72138	129	1.55721	2.76154	0.763726	1.87687	1.34622	129	1.10056	1.48713	1.38492	1.25389	1.55754	129	0.968373	0.699605	1.31873	0.62037	1.46285	129	0.806953	0.843003	0.722575	1.26311	1.77211	129	1.22804	0.910801	0.839373	0.969622	0.997233	129	0.856245	0.613286	0.582727	1.27343	0.76472	129	1.15244
130	1.58192	1.61262	2.19672	0.642651	1.22068	130	1.98342	1.00675	1.19029	1.44648	1.93137	130	1.38688	1.87133	0.910099	2.3858	1.41539	130	1.40158	1.448	0.862458	1.22088	1.79734	130	0.890334	0.851856	1.33126	0.744075	1.48373	130	0.369733	1.24113	0.895615	1.06272	1.71596	130	1.46189	0.68488	0.579491	0.505424	0.888667	130	0.660916	0.869694	0.424381	1.21283	0.698148	130	1.32091
131	1.749	1.63329	2.0842	1.16269	1.02164	131	1.76846	1.26288	1.19628	1.88715	1.97904	131	1.41457	1.13349	0.848188	2.25138	1.53402	131	1.27934	1.89299	1.65974	1.1346	1.33698	131	1.07955	0.623219	1.33907	0.824716	1.20578	131	0.577001	1.27731	0.748256	0.934744	2.12853	131	0.67572	0.314005	0.614252	0.661878	1.29118	131	1.16218	0.64222	1.02203	1.6888	0.838446	131	1.24502
132	1.28295	1.85138	1.99608	1.38692	1.34348	132	1.48876	1.0169	1.30125	1.75419	2.49129	132	1.47077	1.80166	0.551425	2.17514	1.56263	132	1.26026	1.39075	1.23938	1.0472	1.52142	132	1.17781	1.19725	1.14029	0.856125	1.63582	132	0.522882	1.0648	1.16035	0.558737	1.55489	132	1.26398	0.83488	0.385068	0.810899	1.21489	132	0.924738	0.479724	0.490526	1.62625	0.5897	132	1.03518
133	1.60971	2.0592	1.96379	1.08626	1.13483	133	1.76694	1.18216	1.21176	1.87646	2.19584	133	1.59428	1.85429	1.09077	2.34266	1.54638	133	1.40251	1.2955	1.59513	1.21155	1.40541	133	1.20432	0.512817	0.82192	0.95923	1.78984	133	0.674006	1.11879	0.878537	0.647949	1.90651	133	1.39734	0.78844	0.694988	0.367019	1.46876	133	0.855381	0.525896	1.28524	1.60732	0.468782	133	1.20516
134	1.96581	1.48675	1.89416	1.24021	0.871628	134	2.03326	1.29484	1.32293	1.60129	1.66732	134	1.77248	1.88177	0.997535	2.31156	1.54595	134	1.33714	1.28073	1.39462	1.31747	1.35546	134	1.16966	0.62993	0.92935	0.928087	1.76082	134	1.03811	0.96291	0.848723	0.748019	2.36039	134	1.73484	0.924487	1.14332	0.809352	1.73237	134	0.837029	0.964156	0.743279	1.3745	0.3733	134	1.2052
135	1.86541	1.69749	1.84813	1.57514	1.38033	135	1.74579	1.59166	1.45135	1.87623	1.85424	135	1.23796	1.58063	0.802244	2.33528	1.44503	135	1.42803	1.34783	1.17828	1.21893	0.963941	135	1.03355	1.08476	1.11721	0.911484	1.82664	135	0.577623	1.06111	0.805017	0.782484	1.51641	135	1.67739	0.913684	0.704701	0.678639	1.38134	135	0.442701	0.784175	1.14975	1.30982	0.386979	135	1.34929
136	1.77853	1.97891	1.40975	1.29147	0.973897	136	1.8908	1.14775	1.19993	1.76985	1.62599	136	1.46254	1.66455	0.965266	2.44565	1.46997	136	1.46946	1.55587	1.24985	1.12985	1.50713	136	0.942031	0.77002	1.03048	0.456633	1.38885	136	0.471676	1.26556	0.361042	1.14114	1.4804	136	1.4629	1.06068	0.987884	0.542354	1.55628	136	0.728427	0.693005	0.904483	1.39494	1.28883	136	1.38186
137	1.59484	1.73729	2.10485	1.41307	0.823294	137	1.91035	1.09359	1.25489	2.35812	1.76803	137	1.42019	1.44136	1.04899	2.33206	1.26229	137	1.40858	1.3796	1.22563	1.4387	1.45331	137	0.539538	0.482493	1.49585	1.06036	0.976033	137	0.574171	0.937396	0.971117	0.927748	1.83292	137	1.38603	0.95534	1.00944	0.665004	1.47187	137	1.24009	0.810508	0.727391	1.20657	0.598773	137	1.29556
138	1.47613	1.72575	1.87915	1.25908	0.850396	138	1.79095	1.33199	1.18621	2.15912	2.05107	138	1.59918	2.21285	1.19826	2.3659	1.36676	138	1.51028	1.45492	1.06086	1.29953	1.47231	138	0.979828	0.682129	1.00487	0.741777	1.65721	138	0.752325	0.95291	0.803402	0.793172	2.18979	138	1.82412	0.874038	0.850857	0.821452	1.4553	138	1.10472	1.01425	0.757498	1.45591	1.09561	138	1.45617
139	2.34817	1.81817	2.03576	1.70289	1.13591	139	1.93174	1.37793	1.29995	2.27742	1.72444	139	1.61076	1.96507	1.4239	2.42566	1.41493	139	1.51385	1.55589	1.46364	1.70647	1.69456	139	0.807729	0.709529	1.29032	0.817972	1.28528	139	0.816248	0.850141	0.825677	0.607675	1.57988	139	1.4554	0.800737	0.782534	0.806123	1.08043	139	1.32536	1.08666	0.820264	1.30872	0.771813	139	1.43025
140	2.43898	1.73815	1.34045	1.2301	0.746073	140	1.95029	1.54591	0.56149	1.1987	2.15376	140	1.612	1.96872	1.46433	2.61016	1.48746	140	1.40849	1.73485	1.23374	1.22467	1.23711	140	1.15443	0.759259	1.29699	0.694902	1.17348	140	0.993406	1.061	0.953837	0.802609	1.62518	140	1.41158	0.603828	0.439022	0.698548	0.810899	140	1.02261	0.739664	0.378013	1.19276	1.57502	140	1.34519
141	2.29271	1.73071	1.05682	0.929342	1.15739	141	1.73541	1.40244	0.428352	2.10073	1.83236	141	1.56201	2.57431	0.992291	2.398	1.64878	141	1.47183	1.71195	1.02863	1.1936	1.41059	141	1.77905	0.959366	1.41027	0.611237	1.16198	141	0.856259	1.30492	0.916055	0.520986	1.88539	141	1.23084	0.871853	0.640202	0.926106	1.24946	141	1.71132	0.96845	0.789133	1.39543	1.33896	141	1.03876
142	1.98744	1.99046	0.985576	1.17639	0.782315	142	1.85606	1.79977	0.547533	1.73295	1.58252	142	1.56272	1.92734	1.17143	2.10984	1.34726	142	1.49314	1.67589	1.2813	1.2004	1.39456	142	1.56882	1.28519	1.30559	0.407541	1.47661	142	0.379154	0.675929	0.691449	0.565899	1.80921	142	1.08311	0.807501	0.802773	0.946115	1.056	142	1.37696	0.616973	1.03761	1.32593	1.41983	142	1.24805
143	1.84436	1.84681	1.32837	1.22093	1.01108	143	1.96231	1.69481	0.444675	2.13416	1.78296	143	1.76719	2.32268	0.973445	2.52737	1.58725	143	1.36329	1.69155	1.16133	1.13195	1.53645	143	1.58418	0.616466	0.910762	0.705507	0.995377	143	0.738644	0.510765	0.556022	0.96479	1.81995	143	1.59922	0.78545	0.220202	1.47503	1.03452	143	1.348	0.889017	0.880361	1.25759	1.39213	143	1.37991
144	2.17435	1.68189	0.60376	1.38089	1.13076	144	2.17733	1.38567	0.673511	1.70623	2.15636	144	1.38512	2.06737	0.860094	2.69102	1.32653	144	1.51501	1.61436	1.6633	1.09909	1.58209	144	1.11736	0.669277	1.02315	0.746432	1.564	144	1.15784	0.595712	1.20288	0.436332	1.58895	144	1.11605	0.736373	0.32475	0.985832	1.47776	144	1.5226	0.481476	0.925602	1.30885	1.9169	144	1.22651
145	2.46605	1.46738	0.935804	1.35576	1.07432	145	2.25816	0.867306	0.4266	1.46851	2.19459	145	1.2853	2.51151	0.86287	2.436	1.24433	145	1.49835	1.37097	1.78204	1.07869	1.59272	145	1.34343	0.721917	0.788326	0.711605	1.32443	145	1.23245	1.14183	1.06528	0.424871	2.38182	145	1.4281	0.763376	0.387074	0.460295	1.45778	145	1.48069	0.84642	0.919904	1.42527	1.66894	145	1.03756
146	2.29929	1.85277	1.13592	0.82264	1.37854	146	2.47167	1.14578	0.362404	1.53356	1.71279	146	1.62745	2.25663	1.0175	2.59807	0.925649	146	1.50434	1.56741	1.37766	1.94988	1.52903	146	1.206	1.20559	1.0517	0.455095	1.87022	146	0.875305	1.30764	0.534767	1.1813	1.74051	146	1.78415	0.688072	0.610282	0.690721	1.21732	146	1.74894	0.624293	0.695832	1.42106	1.42131	146	1.19643
147	2.38057	2.04341	1.34722	1.13786	1.04493	147	2.2708	0.979061	0.432098	1.53925	1.68646	147	1.55651	2.17505	1.21986	2.48525	1.30063	147	1.55027	1.52337	1.33705	1.11685	1.57389	147	1.21863	0.542469	1.30977	0.431749	1.66055	147	0.984535	0.65951	0.565867	0.857686	1.788	147	2.02869	0.875478	0.478314	0.69811	1.55348	147	1.62749	0.945464	1.04702	1.48831	1.92114	147	1.50151
148	2.3514	1.7316	0.916415	1.47009	0.885764	148	2.11846	0.808649	0.437962	1.58986	1.74191	148	1.36715	2.15064	1.39747	2.69244	1.20816	148	1.5008	1.62744	0.997396	1.13134	1.30634	148	1.7053	0.764839	0.795946	0.326214	1.70762	148	0.806125	1.04737	0.915323	1.09626	1.70909	148	0.761212	0.550826	0.480877	0.595607	1.52286	148	1.86343	0.899949	0.735262	1.51029	1.42408	148	1.08731
149	2.55394	1.74646	1.12394	0.715941	1.0821	149	2.27829	0.975498	0.520326	1.5033	1.92193	149	1.50467	2.04654	1.31317	2.63677	1.40415	149	1.47104	1.43201	1.12707	1.20624	1.42198	149	0.96246	0.767737	0.748318	0.495832	1.74871	149	0.868642	0.441431	0.657515	1.30837	2.6154	149	1.34515	0.90914	0.688235	0.746912	1.29836	149	1.28056	0.746898	0.51896	1.65652	1.72748	149	1.21
150	2.27371	1.6184	0.999289	1.33787	0.934051	150	2.39389	1.02387	0.773559	1.28519	1.99372	150	1.47733	1.80038	1.00684	2.08503	1.35281	150	1.52582	1.47296	1.44209	1.30788	1.32453	150	1.54923	0.650832	0.982277	0.401466	1.8898	150	0.905674	0.38249	0.746599	0.953789	1.59204	150	1.43827	0.684592	0.35509	0.7197	1.15938	150	1.61448	0.866388	0.432481	1.46281	1.54456	150	1.03438
151	2.28519	1.65815	1.31492	1.25548	0.906923	151	2.3798	1.18155	1.00228	1.64813	2.13291	151	1.41256	2.06703	1.14736	2.61531	1.69295	151	1.41763	1.60866	1.28265	1.28644	1.28008	151	1.29159	1.01414	0.965666	0.385897	2.32224	151	0.793249	0.732804	0.492072	0.83635	1.53227	151	1.6675	0.629187	0.520448	1.17948	1.26628	151	0.866029	0.77989	0.593898	1.32963	1.22148	151	1.45982
152	2.02262	1.75383	1.24262	1.11189	0.907973	152	1.97224	0.769114	0.499518	1.42378	1.82147	152	1.35048	1.86189	1.10463	2.42839	1.7802	152	1.35346	1.60214	1.24769	1.29952	1.53161	152	1.10025	1.11337	1.17876	0.52082	2.0445	152	0.659256	0.645666	0.594822	1.02398	1.82243	152	0.904838	0.89127	0.584247	0.729425	1.74856	152	1.28383	0.851998	0.688419	1.51101	1.7568	152	1.1484
153	2.0713	1.52186	1.10958	0.358522	1.03139	153	2.15223	1.05981	0.953039	1.04336	1.66568	153	1.38562	1.87224	0.835596	2.53751	1.5713	153	1.45653	1.63426	1.16147	1.13802	1.41405	153	1.22312	0.787125	0.74192	0.421647	2.42091	153	0.564934	0.293411	0.57948	1.14015	1.87322	153	1.25198	0.626014	0.608658	0.630735	1.45446	153	1.43181	0.777016	0.694827	1.43383	1.56472	153	1.35972
154	2.11033	1.52247	1.22186	0.515547	0.737842	154	2.00037	0.79933	0.528787	1.53572	1.73298	154	1.36554	1.93623	1.1411	2.4587	1.71275	154	1.4769	1.42964	1.55444	1.13176	1.35964	154	1.26161	0.667565	0.9918	0.284783	2.06223	154	0.849646	0.968697	0.819111	1.22364	1.79613	154	1.35602	1.13239	0.610225	0.654416	1.41674	154	1.37405	1.06574	0.857241	1.25626	1.66885	154	1.20583
155	1.72923	1.65019	0.848198	0.944502	0.904728	155	2.31867	1.01013	0.614522	1.33575	2.0065	155	1.43375	2.13046	1.31865	2.84293	1.55673	155	1.40791	1.34777	1.13673	1.15257	1.45489	155	1.55572	0.811049	1.23813	0.762732	2.02627	155	0.892095	0.547218	1.04033	0.798528	1.93971	155	1.4621	1.15546	0.845231	0.966679	1.20405	155	1.16247	0.869184	0.93886	1.36347	1.59824	155	1.30085
156	1.53611	1.75011	0.860277	0.788131	0.687595	156	2.16872	1.10306	0.67107	1.14711	1.81923	156	1.44066	1.61525	0.739449	2.36787	1.89196	156	1.41539	1.67279	1.49577	1.31621	1.54838	156	1.89705	0.661753	1.43458	0.782995	1.39912	156	0.741397	0.59699	0.682711	0.744014	1.73719	156	1.54955	0.705932	0.942122	0.520723	1.37425	156	1.04166	0.796044	0.497566	1.22677	0.621874	156	1.5107
157	1.96601	1.75876	0.580527	0.961204	0.84684	157	2.08853	1.4376	0.633535	0.924204	1.65698	157	1.65699	1.92212	0.907356	2.40994	1.80236	157	1.52132	1.72633	0.950833	1.12653	1.42584	157	1.52561	0.709788	1.23138	0.700477	2.06043	157	0.753288	0.409224	0.772471	0.827985	1.50703	157	1.6921	0.722505	0.755968	0.708997	1.37719	157	1.46344	0.915752	0.881996	1.23327	1.38299	157	1.34303
158	1.98008	1.73061	0.819408	0.83813	0.75487	158	2.23899	1.31033	0.585274	1.22092	2.27645	158	1.41231	1.66745	1.13334	2.44126	1.71018	158	1.56688	1.82295	1.30612	1.27172	1.44655	158	1.33115	0.538054	1.04952	0.674934	2.30628	158	1.1364	0.756521	0.932581	1.17633	1.72461	158	0.959917	0.771761	0.467429	0.417371	1.38751	158	1.38007	0.897222	0.874683	1.67197	1.14912	158	1.57488
159	1.65296	1.70455	0.811798	0.657838	0.817386	159	2.09565	1.3412	0.461305	1.2954	2.20007	159	1.50508	2.29613	0.940692	2.56782	1.55827	159	1.55533	1.54506	0.885787	1.27877	1.06153	159	1.20843	0.710375	1.12307	0.36495	2.06789	159	0.677672	0.83855	1.14688	0.72512	1.67085	159	1.01455	1.03279	0.448615	0.419078	1.21854	159	1.36914	0.581569	0.961935	1.42166	1.15588	159	1.34742
160	2.65684	1.80246	0.909418	1.21275	1.21683	160	1.99897	1.38748	0.636549	0.966043	2.00216	160	1.7158	1.89032	1.15052	2.54224	1.43131	160	1.56926	1.43403	1.20827	1.30774	1.00579	160	1.57686	0.637081	1.22635	0.563765	0.91289	160	0.693195	0.857265	0.562231	0.624064	1.99181	160	1.38562	0.612796	0.487687	0.813512	1.06201	160	1.84053	0.972832	1.21282	1.27254	0.892547	160	1.62156
161	2.30818	1.81067	1.31559	1.21192	1.17559	161	2.21726	1.6159	0.667466	1.27917	2.10553	161	1.42672	1.83737	0.559512	2.74574	1.38385	161	1.39132	1.58288	1.10328	1.55984	0.931439	161	1.45077	0.606477	1.15553	0.638961	1.31455	161	0.815152	1.41621	0.941451	0.945334	2.29382	161	1.79646	0.553569	0.585422	0.335967	1.01144	161	0.981648	1.04157	0.598927	1.1979	1.44262	161	1.59842
162	2.79911	1.59147	1.23065	1.33794	1.23834	162	1.64237	1.92132	0.739179	1.9329	2.20309	162	1.58161	2.09726	0.834389	2.41588	1.53751	162	1.56674	1.62485	1.3805	1.16802	0.889133	162	1.35049	0.589801	1.44159	0.327431	1.92704	162	0.944389	0.841488	0.228877	1.01292	1.7103	162	1.43394	1.12044	0.493057	0.482359	1.5991	162	0.952144	0.74265	1.48449	1.42123	1.43101	162	1.34532
163	2.51372	1.74429	1.50464	1.41268	1.32178	163	2.1038	1.3488	0.529386	1.82097	2.2341	163	0.910725	2.1249	0.937599	2.45028	1.47507	163	1.72694	1.52538	1.01164	1.13606	1.2137	163	0.933881	0.914702	0.891229	0.617973	1.57213	163	0.910711	0.865058	0.553645	0.936288	1.64135	163	1.85248	1.0632	0.807309	0.614199	1.60136	163	1.33712	0.882581	0.816023	1.56804	1.90435	163	1.38195
164	2.06801	1.63754	1.7273	1.02714	1.81983	164	1.57662	1.6795	0.517852	1.70211	1.80162	164	1.15688	1.90558	0.600626	2.30877	1.82085	164	1.60029	1.48113	1.13404	1.13308	1.03373	164	1.07716	0.522194	1.08732	0.614441	1.1352	164	0.834491	0.938779	0.657484	0.949739	1.6952	164	1.66837	1.45626	0.503865	0.789613	1.62619	164	0.739073	0.53273	1.28702	1.36609	1.46902	164	1.19765
165	2.49601	1.63938	1.34401	1.27775	1.54144	165	1.80644	1.54297	0.782843	1.80722	2.16451	165	1.03768	2.24141	0.838864	2.8724	0.8141	165	1.68949	1.27956	1.29832	0.970759	1.22747	165	0.565233	0.807612	0.967051	0.498168	1.23496	165	0.904454	0.684373	0.754719	0.849682	1.72932	165	2.33113	1.08634	0.778748	0.712139	1.17157	165	1.10728	0.713125	0.899994	1.62895	1.60188	165	1.48011
166	2.23544	1.5873	1.1582	1.40347	1.25875	166	1.80339	1.50954	0.589491	1.82396	2.15846	166	0.879637	1.99548	1.08084	2.36103	1.17728	166	1.55298	1.71149	0.693199	1.18392	1.06277	166	0.89273	0.667115	0.897767	0.594106	0.738944	166	0.923173	0.656412	0.886773	0.821075	1.58754	166	1.99164	0.899604	0.616049	0.461575	1.27866	166	1.17929	0.734084	0.901252	1.46432	1.78831	166	1.69887
167	1.95344	1.7854	1.39424	1.1873	1.28276	167	1.8416	1.43624	0.684603	1.85671	1.71571	167	1.36206	1.87655	1.21766	2.42372	0.987025	167	1.66452	1.48769	1.12992	1.47179	1.57319	167	1.0003	0.642223	0.940924	0.560315	1.21581	167	0.978944	0.934913	0.680122	0.531274	2.02242	167	2.00664	1.42323	0.755169	0.986177	1.25732	167	0.940562	0.750888	1.00749	1.43944	1.73775	167	1.27333
168	3.24498	1.52873	1.18263	1.58796	1.34155	168	1.74493	1.7218	0.931668	1.64758	2.1381	168	1.34738	1.94273	1.2519	2.65031	0.875839	168	1.42662	1.69508	1.36264	1.11789	1.06271	168	0.93867	0.96564	0.777056	0.542408	0.416412	168	1.69397	0.586716	0.629622	1.33409	2.04332	168	2.12848	1.32504	1.18285	1.00677	1.28917	168	0.636612	0.637445	1.33239	1.59157	1.22242	168	1.36491
169	1.99548	1.49621	1.29554	1.52303	1.35072	169	1.14337	1.96612	0.677299	1.4024	1.76492	169	1.24679	2.38479	0.986015	2.73385	1.09914	169	1.35785	1.54944	0.962593	1.22365	0.846692	169	1.53804	0.513985	0.792317	0.467606	1.43362	169	1.4582	0.505107	0.627351	0.9535	1.57251	169	1.99457	1.02478	1.26221	1.35488	0.942804	169	1.36296	0.595206	1.23033	1.68313	1.79744	169	1.28024
170	1.9538	1.39332	1.3418	1.58457	1.63128	170	1.33114	1.80018	1.22686	2.22732	2.01501	170	1.47865	1.82245	1.03059	2.87812	1.28032	170	1.32396	1.41924	0.719363	1.11808	1.05678	170	1.35848	0.926866	1.15467	0.64907	0.905148	170	1.34085	0.726489	1.01057	1.44756	1.7516	170	1.74101	1.16433	1.2973	1.00742	0.953463	170	1.04706	0.61426	1.1272	1.56124	1.70813	170	0.969106
171	1.92872	1.9887	1.3277	1.55815	1.43219	171	1.34645	1.65485	0.851248	2.00483	2.25042	171	1.38702	2.35997	1.09269	2.73933	1.23772	171	1.48018	1.55194	1.26217	1.24139	1.11633	171	0.959877	0.660602	0.912923	0.679811	1.04468	171	1.05781	0.743356	0.52779	1.50394	1.58502	171	1.91641	1.28708	0.976566	1.06835	1.01378	171	1.12022	0.789127	1.01178	1.85934	1.51934	171	1.49961
172	2.10786	1.6687	1.28527	1.31444	1.30414	172	1.26762	1.2956	1.17214	2.20083	1.93531	172	1.43654	2.1654	0.700022	2.71661	0.548226	172	1.47158	1.36007	1.22123	1.24348	1.06499	172	1.49405	0.430537	0.916276	0.546721	1.01939	172	0.610972	0.534848	0.60968	1.13773	1.72112	172	1.732	1.6737	0.965648	1.15405	1.13723	172	1.35338	0.75333	0.849498	1.4831	1.75246	172	1.20398
173	1.78672	1.63022	1.94639	1.40235	1.34409	173	1.68705	1.44688	0.903364	1.96444	1.74848	173	1.39825	1.73868	0.842466	2.61499	1.29182	173	1.35999	1.42706	1.30659	1.30534	1.04758	173	0.839209	0.761404	1.46036	0.533453	1.41837	173	0.90132	0.566954	0.512399	1.22967	2.04412	173	1.23124	1.31763	1.50579	0.551999	1.00916	173	1.10226	0.666103	0.935256	1.45158	1.61345	173	1.2434
174	2.02642	1.19038	1.98942	0.833209	1.15427	174	1.76398	1.19223	0.584777	1.88437	2.03368	174	1.27772	2.08306	1.10181	2.80501	1.0299	174	1.49214	1.5551	0.917565	1.19886	0.835479	174	1.33371	0.622112	0.950876	0.670344	0.801533	174	0.741061	0.478437	0.943438	1.4666	1.83394	174	1.42344	1.43154	1.45562	0.765589	0.972171	174	0.765241	0.368746	0.822741	1.55824	1.55495	174	1.22745
175	1.89473	1.07801	1.77907	1.2275	1.86337	175	1.75772	1.18275	0.783296	2.25265	1.98886	175	1.44808	2.02955	0.672416	2.6684	1.19983	175	1.55948	1.73813	1.07834	1.17844	1.13366	175	0.98987	0.662183	1.26993	0.595312	1.33155	175	0.777399	0.896931	0.382855	1.32486	1.72889	175	1.5345	1.34964	1.48921	0.605769	1.20959	175	1.04037	0.914676	0.952221	1.57876	1.76166	175	1.40603
176	2.12091	1.68796	2.09303	0.852055	1.46101	176	1.27415	1.10564	0.716925	2.13102	2.15156	176	1.59909	1.60379	1.13056	2.4869	1.13243	176	1.52993	1.4383	1.28222	1.14965	1.17126	176	1.12178	0.555066	1.1734	0.382669	0.470833	176	1.24976	0.738269	0.818579	0.725502	1.72488	176	1.51539	1.45383	1.42636	0.372495	1.43706	176	1.41828	0.555064	0.888975	1.47048	1.37114	176	1.51422
177	1.88326	1.09159	1.97682	1.24792	1.36505	177	1.54985	1.08036	0.372388	1.98115	1.97107	177	1.50345	1.75551	1.11229	2.80539	1.55245	177	1.53612	1.49249	1.05121	1.48099	1.06165	177	0.666776	0.705289	1.43419	0.937913	0.800645	177	1.21104	0.538077	0.675878	0.689743	1.85995	177	1.47567	1.32731	0.804477	0.742657	1.3718	177	1.1197	0.641356	0.959855	1.49197	1.66796	177	1.42616
178	2.24984	1.25012	2.01353	1.8446	1.52296	178	1.39217	1.37812	0.508495	1.88638	1.90216	178	1.41636	2.23172	1.11366	2.73859	1.1404	178	1.56609	1.45937	1.09104	1.3212	1.21907	178	1.08708	0.888252	1.27492	0.458136	1.08647	178	1.21632	1.12542	0.557946	0.99233	1.6218	178	1.4396	1.2933	1.4605	0.657301	1.22303	178	0.836246	0.940264	0.673156	1.28309	1.46028	178	0.886344
179	2.88332	1.00225	1.90743	1.10167	1.40331	179	1.09324	1.33053	0.424981	1.9788	1.92184	179	1.43142	2.25307	0.821071	2.87333	0.959863	179	1.45335	1.6959	0.826337	1.33132	1.04873	179	1.2397	0.544228	1.20184	1.16852	0.796791	179	1.29228	0.642687	0.740713	1.1589	1.54512	179	1.82467	1.59	1.27938	0.7647	1.19378	179	1.32254	0.949419	1.12934	1.39559	1.26345	179	1.16178
180	2.30134	1.06659	1.91842	1.02716	1.34244	180	1.79837	1.25576	0.578659	1.95514	1.97544	180	1.24796	1.95699	0.95663	2.6314	1.30329	180	1.61546	1.59189	1.03513	1.12109	1.30559	180	0.775941	0.703008	0.967505	1.08225	0.40649	180	1.40672	0.747127	0.516998	0.976556	1.41648	180	1.81039	1.64582	0.915806	0.646046	1.10764	180	1.10937	0.748258	0.763587	1.31907	1.44808	180	1.41051
181	2.16144	1.36008	1.9522	0.590196	1.73868	181	1.38381	1.36119	0.484188	1.83698	2.0198	181	1.59845	2.70719	1.19431	2.64609	0.85639	181	1.3223	1.54272	1.01829	1.16356	1.30614	181	1.32753	0.950345	0.72675	1.08837	0.93345	181	1.25777	0.607062	0.695562	1.19186	1.64636	181	1.46069	1.36625	0.963616	0.602654	1.36844	181	1.53893	1.02558	0.666777	1.25162	1.11488	181	1.24035
182	2.69731	1.39538	1.39764	0.863725	1.36199	182	1.35707	1.26411	0.549678	1.94165	1.95091	182	1.3595	2.18064	0.852111	2.71667	1.14559	182	1.39633	1.71662	0.958607	1.66742	1.29318	182	0.951496	0.405759	1.12446	0.745849	0.827422	182	1.32972	0.829328	0.703469	0.976435	1.78212	182	1.22507	1.23509	0.348365	0.46237	1.71048	182	1.26038	0.508525	0.448783	1.34819	1.34881	182	1.37332
183	2.34028	1.21213	1.30816	0.831523	1.49512	183	1.49892	1.41949	0.903463	1.98688	2.41881	183	1.57628	2.2418	1.12889	2.48991	1.27145	183	1.27536	1.4967	0.856906	1.26131	1.42385	183	1.26765	0.684842	0.934524	0.743707	0.608662	183	1.16531	0.475581	0.533955	0.811508	1.53993	183	1.49531	1.20846	0.533035	0.353044	1.16742	183	0.927904	1.09262	0.582581	1.52755	1.27083	183	1.31894
184	2.29945	1.19961	1.80463	1.02537	1.63273	184	1.31953	1.73585	0.774537	1.85706	1.96785	184	1.55151	2.6355	1.19043	2.46749	1.09727	184	1.52225	1.66552	1.29077	1.31802	1.24886	184	0.670433	0.764872	1.17951	0.653062	0.729576	184	1.26129	0.792231	0.78229	1.05481	1.67956	184	1.20577	1.40117	0.301268	0.677113	0.935592	184	1.19255	0.902631	0.477438	1.22532	1.33977	184	1.36337
185	2.68722	1.06406	1.15827	0.562108	1.45658	185	1.3876	1.4425	0.816942	1.91104	1.77787	185	1.68523	2.6339	1.21898	2.36491	1.24724	185	1.71385	1.61407	0.801236	1.06296	1.37171	185	1.08867	0.576409	1.27316	0.770043	1.23738	185	1.30659	0.649262	0.848905	0.92537	1.81092	185	1.07849	1.30839	0.905978	0.476161	1.33173	185	1.04236	0.715603	0.749525	1.27504	1.54828	185	1.13706
186	2.57182	0.876721	1.21256	1.86561	1.21378	186	1.31707	1.94484	0.536886	2.13666	1.91634	186	1.26632	1.82181	0.646333	2.51742	1.58571	186	1.86142	1.34697	0.872586	1.2028	1.27231	186	0.777035	0.368222	1.16877	0.404372	1.49127	186	1.13405	1.08458	0.749063	1.05882	1.81146	186	1.36398	1.19047	1.33198	0.701618	1.04661	186	1.17571	1.07941	0.727827	1.21327	1.28836	186	1.34003
187	2.6677	1.1445	1.27652	1.19479	1.38979	187	1.55073	1.31751	0.67266	2.13815	2.20356	187	1.4331	2.05961	0.79876	2.61143	1.51331	187	1.40147	1.4193	1.05128	1.29928	1.47353	187	0.7605	0.299328	0.989197	0.389184	1.23791	187	1.30765	0.805303	0.478237	1.08997	1.91663	187	1.309	1.25518	1.17787	0.511424	1.03809	187	1.61627	0.808074	0.451352	1.27395	1.41587	187	1.28026
188	2.11502	1.02927	1.25385	1.55866	1.03567	188	1.45357	1.17089	0.787738	2.02239	2.27201	188	1.33716	1.89505	0.946925	2.80583	1.65225	188	1.23985	1.54312	1.17695	1.21975	1.35347	188	0.944886	0.578007	1.09733	0.395219	1.1016	188	1.32495	0.623546	0.867596	0.952981	2.03581	188	1.37211	1.32006	1.22432	0.496987	1.17594	188	0.945401	1.13088	0.384611	1.14556	1.22494	188	1.4778
189	2.45257	1.18459	1.16981	1.84376	0.950628	189	1.34065	1.19536	0.628157	1.87842	1.86548	189	1.54579	1.64021	1.26442	2.60439	1.34436	189	1.35384	1.64935	0.855237	1.19492	1.18961	189	0.745224	0.9898	1.37395	0.704498	0.822372	189	1.19269	0.803098	0.782836	0.813839	1.77173	189	0.719185	1.68009	1.97733	0.430443	1.32348	189	1.31451	0.692763	0.736133	1.50295	1.66433	189	1.3186
190	2.20501	1.03502	1.33002	1.55576	1.00726	190	1.2315	0.742326	0.539451	1.56301	2.15507	190	1.20597	1.89942	1.11627	2.70133	1.52747	190	1.4667	1.595	0.965856	1.20168	1.1171	190	1.03197	0.756202	1.31502	0.679649	0.907233	190	1.23762	1.32334	0.719498	1.02936	1.95966	190	0.811923	1.14623	1.31384	0.484353	1.45988	190	1.14049	0.798874	0.786749	1.38775	1.5633	190	1.62347
191	2.61574	1.09944	1.22078	1.63293	1.01591	191	1.03948	0.749371	0.703976	1.99405	2.21841	191	1.47248	2.09677	0.906895	2.87063	1.5051	191	1.33888	1.50497	0.813715	1.14626	1.33556	191	0.96834	1.11599	1.19699	0.629372	1.30907	191	1.36218	1.25819	0.866523	0.643479	1.63673	191	0.991187	0.713933	1.44308	0.434413	1.36866	191	1.20768	1.12803	0.397324	1.41761	1.00435	191	1.21277
192	2.0124	0.916118	1.26311	1.48448	1.19268	192	0.957914	1.12919	0.532469	1.97072	1.8437	192	1.54543	1.68245	1.08259	2.47579	1.48329	192	1.31481	1.43787	0.98189	1.12361	1.37548	192	1.38282	0.73957	1.20052	0.523091	1.41622	192	1.2349	0.503133	0.598652	0.869955	1.6962	192	1.21892	0.672946	1.23298	0.499705	1.09594	192	1.82107	0.844871	0.650077	1.3732	1.19455	192	1.35232
193	2.52951	0.983797	1.21729	1.99635	0.656512	193	1.13942	1.79547	0.773838	1.6505	1.84064	193	1.15481	2.00562	1.20089	2.64766	1.42216	193	0.956808	1.56925	1.11128	1.68803	1.11769	193	0.908831	0.96939	1.01054	0.73704	0.579575	193	1.50972	1.1952	0.658363	1.07773	1.64826	193	1.33283	0.523378	1.45866	0.336488	1.03507	193	1.52974	1.30246	0.309455	1.17377	1.42587	193	1.40554
194	1.73282	0.853814	1.38797	1.60029	1.55106	194	0.973733	1.29777	0.674845	1.71234	1.83366	194	1.47225	2.05762	1.57349	2.40199	1.34332	194	1.3025	1.6449	1.22084	1.2223	0.970079	194	1.33021	0.92193	1.51191	0.865209	0.302346	194	1.58914	1.07517	0.482438	0.970916	1.60611	194	1.33186	0.747602	1.66523	0.601437	1.27065	194	0.926753	0.833117	0.73392	1.17547	1.49884	194	1.63773
195	2.18377	1.13781	1.31559	0.914857	1.19028	195	1.21682	0.794528	0.626167	1.4862	1.87863	195	1.65764	1.79202	0.921815	2.32423	1.50896	195	1.24567	1.71326	1.19496	1.00245	0.934639	195	0.568006	0.958146	1.25954	0.339768	0.920388	195	1.22734	1.22653	0.965805	1.06563	1.59905	195	1.15156	0.762686	1.4667	0.577936	1.70328	195	1.2605	0.865997	0.501613	1.39262	1.00951	195	1.26624
196	1.88994	0.980557	1.21063	0.819459	0.538659	196	0.848689	1.13205	0.414822	1.82538	1.78218	196	1.35782	1.97404	0.977187	2.20263	1.60143	196	1.61708	1.81177	1.13193	1.15211	0.985024	196	1.09533	1.09909	1.11414	0.851942	0.92565	196	1.5456	0.644281	0.681804	1.13986	1.83582	196	1.30301	0.536446	1.3521	0.556335	1.7768	196	1.2127	0.690286	0.575307	1.36249	1.34612	196	1.55234
197	2.14447	1.45967	1.33569	1.01654	1.22796	197	0.975609	0.910129	0.514589	1.79085	2.02257	197	1.32962	1.79341	1.31684	2.46977	1.53044	197	1.47236	1.44847	1.09105	1.05545	0.897304	197	1.23192	0.664547	1.30074	0.37969	1.65886	197	1.21472	1.14938	0.620308	0.826635	1.34031	197	1.05786	0.810674	1.38532	0.594549	1.3556	197	1.13178	0.769894	0.617509	1.14639	1.71536	197	1.41396
198	2.39737	1.85023	1.06183	0.831964	0.967458	198	1.1479	1.12879	0.666001	1.92761	1.96516	198	1.40175	1.60102	1.04201	2.76395	1.86342	198	1.73076	1.89884	1.25717	1.02924	0.882773	198	1.25213	0.820054	1.2011	0.583506	1.4629	198	1.19752	0.84505	0.63375	0.953761	1.27845	198	1.22957	1.09126	1.26951	0.472266	1.4114	198	1.64972	0.90883	0.625038	0.898358	1.24414	198	1.43598
199	2.29125	1.55568	1.40107	0.914858	0.972234	199	1.24377	1.73599	0.407363	1.95474	2.23167	199	1.38335	1.51193	1.28042	2.7925	1.51198	199	1.39729	1.81974	0.979453	1.08961	1.07686	199	1.23288	1.25029	1.34725	0.754597	1.12444	199	1.3586	0.532676	0.971194	0.505921	1.30352	199	1.04463	0.924136	1.23372	0.495708	1.66812	199	1.2977	0.759975	0.634725	1.44325	1.22628	199	1.59279
200	2.09822	1.48194	1.15178	1.27793	0.809879	200	0.884925	1.24068	0.458499	1.71359	2.26509	200	1.42322	1.53268	1.09096	2.52059	1.6835	200	1.32514	1.53281	1.27481	1.13056	1.01956	200	1.42211	0.882585	1.61867	0.713694	1.2355	200	0.715378	0.49087	0.620397	1.20319	1.33623	200	1.43924	0.68712	1.38579	0.636096	1.67122	200	1.26215	0.950833	0.483225	1.23257	1.51608	200	1.52738
201	2.46017	1.55984	2.12207	0.772143	1.06406	201	0.905382	1.25986	0.586057	1.94762	3.0905	201	1.23869	1.99784	0.948031	2.4466	1.60352	201	1.31525	1.50614	1.24384	1.18189	1.02498	201	1.44279	0.929359	1.13028	0.50943	0.700941	201	0.756002	0.465213	0.595271	0.583986	1.31423	201	1.328	0.868204	1.38076	0.426362	1.56815	201	1.41666	0.767294	0.930786	1.6676	1.59015	201	1.50185
202	2.42233	1.48723	1.98866	0.763538	0.852756	202	0.820753	1.32829	0.957937	2.09509	2.58051	202	1.56703	2.05525	1.31457	2.43083	1.65526	202	1.46314	1.66291	0.866614	1.26087	0.961779	202	1.34656	0.922762	1.33709	0.708805	0.491454	202	1.21102	0.485728	0.402381	0.871742	1.51889	202	1.02667	0.625445	1.2507	0.568036	1.34432	202	1.35812	0.957399	0.485065	1.29367	1.45306	202	1.27348
203	2.13325	1.58494	1.99507	1.44214	0.945777	203	0.924518	1.49423	0.733167	1.6956	1.79236	203	1.3727	1.41595	0.809271	2.38125	1.42999	203	1.46416	1.64709	1.17094	1.13297	0.88105	203	1.66747	0.772732	1.44946	1.04489	0.737397	203	0.590087	0.859744	0.465858	0.610412	1.43764	203	0.896737	1.14383	1.22766	0.480519	1.3284	203	1.68079	0.52906	0.748189	1.52859	1.34133	203	1.18807
204	1.92781	1.66274	2.006	1.62995	1.27597	204	0.768065	1.45446	0.757187	1.97941	1.96343	204	1.43349	2.07244	0.899694	2.49009	1.48929	204	1.29911	1.52465	0.973809	0.952418	1.01196	204	1.26338	0.623354	1.18794	0.535994	0.690939	204	0.976332	0.651671	0.646511	0.681216	1.8306	204	0.782959	1.07123	1.14719	0.647138	1.93513	204	1.63278	0.939983	0.757509	1.51369	1.41452	204	1.1473
205	2.19264	1.81139	2.04838	0.86706	0.737221	205	1.75211	1.47678	0.600713	2.06188	1.96169	205	1.17553	1.66754	1.44662	2.73745	1.58279	205	1.18569	1.78167	1.07115	1.51339	0.87075	205	1.38995	0.735334	1.20281	0.674004	0.735893	205	0.65967	1.02171	0.3101	0.640066	1.5725	205	0.986949	1.42199	1.2955	0.396283	1.32	205	1.78438	0.943358	0.771565	1.2637	1.26453	205	1.54256
206	1.8961	1.87371	1.69779	1.12412	1.04084	206	1.596	1.47209	0.418613	1.80786	2.2581	206	1.32978	1.7105	0.635174	2.75941	1.33669	206	1.39939	1.19986	1.08917	1.21249	0.950763	206	1.4714	0.779588	1.38636	0.676448	1.28947	206	1.14348	0.354807	0.714758	0.5874	1.6498	206	0.508951	0.929226	1.27833	0.619009	1.54007	206	1.65513	0.850282	0.385185	1.25706	1.38138	206	1.15336
207	2.54915	1.92357	2.15818	0.748415	1.05752	207	1.45481	1.15766	0.571792	2.38662	2.1127	207	1.60322	2.6029	1.1572	2.69491	1.73617	207	1.54158	1.17705	1.13718	1.23474	1.09683	207	0.942468	0.888311	1.4854	0.736584	0.902222	207	0.986592	0.872647	0.83195	0.748439	1.28078	207	0.942924	1.11882	1.18773	0.671722	1.84159	207	1.00818	0.788555	0.540728	1.25	1.37198	207	1.10485
208	2.40484	1.57089	1.76002	0.757545	0.964656	208	1.57069	1.42648	0.478719	2.18006	1.66004	208	1.45412	1.67485	1.20541	2.7842	1.40334	208	1.89101	1.07282	1.07311	1.20202	0.955139	208	0.843154	1.28891	1.73128	0.358941	1.38608	208	0.945739	0.656946	1.16725	0.886551	1.82346	208	0.444996	1.34918	1.31597	0.407101	1.43362	208	1.09404	0.815352	0.470272	1.26283	1.65404	208	1.29947
209	2.02136	1.67745	1.64426	0.539548	0.921697	209	1.34528	1.52808	0.68973	2.38618	1.12725	209	1.48396	1.72838	1.05941	2.52367	1.4274	209	1.71144	1.44181	1.02582	1.20231	0.764506	209	1.67193	1.38588	1.46624	0.984068	0.965541	209	0.922226	0.88161	0.71601	0.672537	1.23873	209	1.82664	0.774408	1.23581	0.538168	1.56583	209	0.837881	0.865403	1.21458	1.35567	1.46552	209	1.21821
210	1.98833	1.46166	1.79843	0.792962	0.79999	210	1.18434	1.52804	0.622576	2.09094	2.07947	210	1.32758	1.75387	1.19391	2.42328	1.36886	210	1.32567	1.23343	1.08676	1.54533	0.715148	210	1.31497	1.19605	0.956678	0.402652	1.35455	210	1.17123	0.758426	1.02315	0.713351	1.92416	210	0.943402	0.91667	1.4634	0.422798	2.03774	210	1.48945	1.26927	0.651274	1.33857	1.09963	210	1.41644
211	1.60555	1.77324	1.6	0.81579	0.456101	211	1.95119	1.8205	1.06539	1.91005	1.97029	211	1.42137	2.2076	0.865103	2.41605	1.44752	211	1.36011	1.64925	0.849084	1.18712	1.20793	211	1.27438	0.864739	1.7802	0.728096	1.03128	211	0.826882	0.617811	0.78356	0.590566	1.90068	211	1.46304	1.0873	1.29734	0.543291	1.63256	211	1.56428	1.21595	0.744694	1.50802	1.30994	211	1.39727
212	2.13959	1.79466	1.67351	1.31006	0.878666	212	1.00362	1.65877	1.13976	2.16866	2.0138	212	1.42809	2.68594	0.898889	2.73176	1.35499	212	1.33084	1.33334	1.1673	1.18166	1.24481	212	1.45373	0.925698	1.78431	0.820825	0.966858	212	0.739799	0.576789	0.989636	0.690074	1.54444	212	1.05989	0.873341	1.03837	0.599154	1.5	212	1.93413	0.817926	0.706341	1.26897	1.59408	212	1.2927
213	1.44704	1.55499	1.60539	1.28271	0.925848	213	1.42477	1.81215	0.900027	2.05215	1.66337	213	1.37647	2.58233	1.26661	2.80287	1.59554	213	1.34476	1.60917	1.13722	1.35521	0.97599	213	2.00808	0.892725	1.74283	0.830192	1.21256	213	0.895572	0.613473	0.79071	0.542946	1.46855	213	1.17746	0.957673	1.10778	0.479047	1.29354	213	1.78839	0.849002	0.602752	1.20121	1.43965	213	1.34823
214	1.89208	1.72671	1.78007	1.56141	0.880516	214	1.31008	1.76414	0.668798	1.92887	1.74476	214	1.58473	2.34722	0.954334	2.76999	1.52799	214	1.55618	1.18472	1.01317	1.19454	0.533724	214	1.34439	1.0103	1.70906	0.799833	1.01938	214	0.55445	1.00115	0.577577	0.981121	1.52157	214	1.21554	0.86836	1.2778	0.48638	1.4945	214	1.84662	1.19162	0.439226	1.26905	1.6028	214	1.42229
215	1.62682	1.55742	1.78194	0.880515	0.853545	215	1.18367	2.03009	0.679141	2.038	1.6762	215	1.66486	2.60958	0.967034	2.29487	1.58719	215	1.45828	1.46094	1.27838	1.2322	0.868286	215	1.33792	1.03592	1.48028	0.938699	1.33953	215	0.664958	0.77814	0.586133	0.571142	1.71909	215	1.77722	0.562142	1.22097	0.784555	1.46364	215	1.64069	0.712848	0.654308	1.34414	1.29407	215	1.83151
216	1.74265	2.02326	1.62633	1.51243	0.813076	216	1.12512	1.50754	0.469664	1.6564	1.73445	216	1.46046	2.12492	0.688648	2.62724	1.29101	216	1.63778	1.492	0.702133	1.23134	1.42088	216	1.70181	1.24643	1.94582	1.09227	0.976847	216	0.653602	0.998847	0.433833	0.708378	1.7139	216	1.20916	0.577757	1.36943	0.444832	1.33	216	1.39999	0.72557	0.93028	1.31125	1.40698	216	1.11788
217	2.23257	1.84865	0.839617	1.50462	0.726497	217	1.46066	1.78262	0.87642	2.11343	1.72681	217	1.47755	2.33396	1.09946	2.36557	1.51759	217	2.09046	1.05367	0.928319	1.40445	1.31262	217	1.87139	1.10744	1.59079	0.546592	1.31364	217	0.87588	0.967943	0.624658	1.01481	1.54073	217	1.23272	1.00681	1.55665	0.568914	1.59622	217	1.76773	0.95891	0.833485	1.15002	1.75948	217	1.07346
218	1.99519	1.79318	0.948356	0.932058	0.746526	218	1.25611	1.54776	0.675755	1.75151	1.77715	218	1.3844	2.09896	1.09844	2.52245	1.46254	218	1.77674	1.49315	0.871645	1.31684	1.42815	218	1.672	0.700189	1.77354	0.580702	1.21517	218	0.661818	0.780942	0.595298	0.60489	1.72782	218	1.09011	0.839855	1.65063	0.593437	1.47847	218	1.40798	1.05008	0.561741	1.18762	1.46268	218	1.13184
219	2.11572	2.06286	1.2144	1.4041	0.239871	219	1.21083	1.44498	0.760784	1.81752	1.49828	219	1.36896	1.54503	0.834578	2.65422	1.35077	219	1.65177	1.22293	0.569496	1.33157	1.33457	219	0.828104	1.0269	1.70445	0.345633	1.32509	219	0.677472	0.79035	0.913748	0.951544	1.63194	219	0.980164	0.706488	1.40678	0.739176	1.21329	219	1.82836	1.05964	0.916843	1.1075	1.36121	219	1.37951
220	2.30252	1.82326	1.27346	0.709125	0.790686	220	1.30212	1.48725	1.42347	2.12306	1.75626	220	1.47837	1.63157	0.452048	2.47121	1.50534	220	1.78343	1.4751	0.454266	1.2143	1.42398	220	1.78917	0.815634	1.5181	0.78633	1.27857	220	0.872467	1.0181	0.511837	1.06248	1.77832	220	1.13006	0.954855	1.52493	0.55959	1.07799	220	1.34606	1.19885	0.59843	0.874828	1.45705	220	0.926193
221	2.08782	1.91506	1.38694	0.790143	0.823888	221	1.30925	1.6058	0.976497	2.05157	2.37884	221	1.53663	1.87823	1.05437	2.26971	1.45152	221	1.51913	1.3915	0.924609	1.28027	1.53634	221	1.78175	1.18121	1.62043	0.480448	1.0928	221	1.29519	0.731396	0.722087	0.444471	1.52353	221	1.3271	0.684972	1.56225	1.04192	1.47779	221	1.66556	0.785799	0.917314	1.03124	1.55515	221	1.34895
222	2.35703	1.89767	1.1835	0.915688	1.22614	222	1.48975	1.48259	1.09273	1.89361	2.01426	222	1.39264	1.76736	1.5236	2.36259	1.46968	222	1.63825	1.10893	1.15643	1.1073	1.40921	222	1.49796	1.46973	1.77181	0.547175	1.20471	222	1.59316	1.1256	0.788762	0.479901	1.63861	222	1.57667	0.431816	1.24708	0.5248	1.36437	222	1.29194	1.17177	1.08134	1.13675	1.11541	222	1.52596
223	2.55707	1.88241	0.869762	0.715158	0.712684	223	1.29014	1.6751	0.900443	1.8333	1.99778	223	1.59172	2.07926	1.64785	2.14943	1.76159	223	1.78581	1.38028	1.06302	1.10426	1.10981	223	1.28788	1.02141	1.83121	0.543493	0.573144	223	1.50269	0.579824	0.693911	1.08879	1.51369	223	1.12641	0.695511	1.25245	0.868938	1.03706	223	1.59292	0.749487	0.771077	1.52921	1.43732	223	1.38846
224	2.46498	1.91445	0.615892	0.819216	0.959885	224	1.35485	1.44252	0.977917	1.78306	1.82407	224	1.47793	1.67953	1.28281	2.5443	1.63584	224	1.5413	1.28683	0.488905	1.27234	1.34282	224	1.19333	0.927326	2.03583	0.475365	1.57036	224	1.3154	0.936203	0.655069	0.737044	1.70136	224	1.19827	0.797121	1.2391	0.728857	1.27091	224	1.40428	0.740062	0.590641	1.23421	1.76207	224	1.37991
225	1.92646	2.09039	1.63561	0.782056	0.838859	225	1.36254	1.51572	0.860258	2.16849	1.99235	225	1.61785	1.52942	1.56167	2.33422	1.6018	225	1.85445	1.13051	0.505605	1.07215	1.35365	225	0.964381	1.11296	1.7329	0.677845	1.98032	225	1.31744	0.713246	0.858674	0.621534	1.69012	225	1.00013	0.499223	1.29906	0.707368	1.55637	225	1.54321	0.645941	0.836715	1.28307	1.85724	225	1.34868
226	2.72638	1.78769	1.48836	1.76821	0.976223	226	1.33233	1.36989	1.26513	2.03363	1.87753	226	1.47803	1.91991	1.47347	2.27876	1.57376	226	1.45674	1.07654	0.481233	0.905704	1.73671	226	1.38748	1.31278	1.92085	0.76875	1.77501	226	1.25795	0.612179	0.766664	0.649151	1.67406	226	0.678323	0.752152	1.48656	0.420614	1.82276	226	1.33386	0.972839	1.19878	1.32421	1.48688	226	1.0785
227	2.74944	1.90762	1.11714	1.35147	0.828989	227	1.10581	1.67286	1.16032	1.86273	1.78237	227	1.64113	1.88254	1.39199	2.58574	1.43894	227	1.41617	1.52368	0.970409	1.14707	1.5082	227	1.66576	0.919362	1.63639	0.410901	1.7303	227	1.3588	0.762263	0.543322	0.764054	1.59367	227	1.19907	0.555315	1.25507	0.339833	1.83738	227	1.23543	0.854059	1.63086	1.64095	1.44191	227	1.87601
228	1.95844	1.93733	1.0032	1.50459	1.11429	228	1.40335	1.80425	1.51402	2.22684	2.19293	228	1.64493	2.47542	1.71761	2.56466	1.59597	228	1.95983	1.4452	0.772828	1.08406	1.19345	228	1.21971	1.07669	1.74028	0.758504	1.78705	228	1.46428	0.620685	0.955572	0.728909	1.86854	228	1.19147	0.784305	1.60783	0.561382	1.60916	228	1.63722	0.937599	1.75427	1.4066	1.78312	228	1.21475
229	2.24416	1.92906	1.59236	1.32956	0.822226	229	1.18636	1.59299	1.27946	2.31802	2.11889	229	1.67495	1.91486	1.63792	2.80571	1.39557	229	1.24072	1.26792	0.361451	1.09165	1.46955	229	1.86351	0.935097	2.08824	0.863954	0.896337	229	1.5927	0.827984	0.964987	1.19178	1.76569	229	0.574181	0.627325	1.32012	0.382334	1.67291	229	1.68221	0.704098	0.752924	2.09528	1.40844	229	1.01933
230	2.25285	1.67019	1.92477	1.5462	0.794365	230	1.8295	1.4979	1.40675	1.94476	2.40183	230	1.66184	2.21738	1.46557	2.66278	1.68743	230	1.86705	1.40676	0.59892	1.12219	1.43413	230	1.74453	1.34384	1.70555	0.711701	0.723331	230	1.37925	0.764286	1.26071	0.93477	1.6519	230	1.18546	0.709241	1.85975	0.380379	1.67275	230	2.25015	0.632386	1.17483	0.785798	2.02497	230	1.40502
231	1.86714	1.96275	1.68475	1.26393	0.774047	231	1.32162	1.47456	1.33346	1.75552	1.84026	231	1.22429	2.12333	1.55996	2.57053	1.86322	231	1.66799	1.56629	0.917287	1.52992	1.40044	231	1.08907	1.12633	1.91278	0.780956	0.804538	231	1.59714	0.573897	0.683928	0.816756	1.78297	231	0.878564	1.12069	1.75534	0.545325	1.63175	231	1.3629	0.663377	1.07673	1.72513	1.77008	231	1.2864
232	2.2565	2.05704	1.74596	1.07248	0.908295	232	1.02737	1.84547	1.7662	1.89426	2.41643	232	1.33814	2.0748	1.21145	2.44573	1.43584	232	1.2322	1.37984	0.619953	1.52311	1.28026	232	1.09644	1.84363	1.8267	0.434725	0.547911	232	1.55785	0.889407	0.860981	0.614089	1.70878	232	1.17283	0.548627	1.31224	0.52959	1.3282	232	1.62092	0.68993	1.12161	1.02797	2.08798	232	1.24253
233	2.20381	1.81842	1.68912	1.49503	0.64615	233	1.2124	1.92376	1.39556	2.0864	2.25316	233	1.75891	2.16785	1.29733	2.62668	1.57438	233	1.54839	1.62847	0.973548	1.4666	1.41946	233	1.4254	1.61979	1.62877	0.733523	0.955341	233	1.20146	1.02353	0.884821	0.678062	1.62554	233	0.506413	0.455275	1.34351	0.651052	1.72828	233	1.36396	0.502923	1.30346	1.515	1.61943	233	1.1086
234	2.56853	1.79173	1.72134	1.79814	1.05389	234	1.17311	1.65315	1.82851	1.4765	1.68696	234	1.66557	2.1665	1.47794	2.62192	1.52258	234	1.81585	1.10355	0.959453	1.43858	1.41441	234	1.26362	1.56055	1.91411	0.311491	0.783304	234	1.4603	1.03652	0.508025	0.629368	1.81552	234	0.595562	0.647632	1.54137	0.45688	1.73357	234	1.31939	0.475191	1.46518	1.46767	1.96767	234	1.36527
235	2.02422	1.87727	1.57048	1.38557	0.9774	235	1.22613	1.85447	1.82415	2.28941	1.12859	235	1.68521	2.28707	1.87332	2.44165	1.52914	235	1.79228	1.24434	1.55039	1.03188	1.35447	235	1.63764	1.63437	1.8555	0.405415	0.590812	235	1.6646	0.572817	0.799399	1.01235	1.78916	235	0.836371	0.671904	1.35089	0.587599	2.1896	235	1.48876	0.95039	1.5549	0.877088	1.45986	235	1.15736
236	1.9305	2.22799	1.47292	1.21252	1.39417	236	1.34013	1.73034	1.60383	2.32996	1.3775	236	1.8683	1.92332	1.80805	2.46746	1.22462	236	1.99017	1.34402	1.1169	1.53054	1.43379	236	1.43893	0.715491	1.37481	0.661504	0.860389	236	1.3274	0.830263	0.898575	1.13361	1.65304	236	0.940921	0.943624	1.69418	0.590607	1.52199	236	1.54084	0.455445	0.937544	1.70599	1.61621	236	1.31565
237	1.96694	2.218	1.4061	1.37846	1.42856	237	1.00021	1.71356	1.30254	1.79668	1.10193	237	1.51975	2.11356	1.27646	2.63286	1.35474	237	2.33906	1.33298	0.615035	1.27633	1.34749	237	1.40673	1.60755	2.04104	0.707095	1.37425	237	1.20277	1.19831	0.703562	1.15757	1.7238	237	1.06616	0.687742	1.30862	0.870034	1.46071	237	1.45147	0.525088	1.43282	1.33713	1.53338	237	1.31448
238	2.01864	1.97285	1.30722	1.10105	1.04904	238	1.2433	1.39028	1.25321	2.0303	1.45999	238	1.52715	2.20365	1.72505	2.49757	1.61329	238	1.84016	1.30146	1.11013	1.29222	1.34552	238	1.10679	1.50623	1.88257	0.301787	1.26632	238	1.57103	0.824126	0.259204	1.27923	1.69187	238	1.37226	0.953944	1.33019	0.919501	1.35944	238	1.42481	0.728955	1.30648	1.36463	1.5718	238	1.21073
239	2.11776	2.06979	1.60996	1.14339	1.08186	239	1.65058	1.53096	1.39824	1.94315	1.26325	239	1.64012	1.7283	1.82127	2.42722	1.50521	239	2.08901	1.16398	0.568703	1.26335	0.896111	239	1.26889	1.28209	1.77174	0.64806	0.582341	239	1.26546	0.740509	0.725416	1.00338	1.28888	239	1.13169	0.917629	1.49134	0.80991	1.39863	239	1.28669	0.527677	1.14201	1.45342	1.17067	239	1.21245
240	1.49309	2.07112	1.31459	1.2582	0.790768	240	1.73541	1.53376	1.38555	1.7536	1.29846	240	1.39322	1.46182	1.27151	2.5406	1.75207	240	1.70289	1.63663	0.48289	0.772046	0.807491	240	1.33935	1.09977	1.50095	0.646415	0.828964	240	1.15221	0.375314	0.758308	0.603252	1.531	240	1.60213	0.610889	1.37034	0.754291	1.20556	240	1.77901	1.06348	1.06473	1.21216	0.932158	240	1.3697
241	2.46892	2.38166	0.973	1.44408	1.03754	241	1.32446	1.50188	1.36294	1.76628	1.23087	241	1.37453	1.6479	1.70846	2.19397	1.3124	241	1.73857	1.31765	1.14022	0.918097	1.17954	241	1.28098	1.51039	1.84144	0.743774	1.15765	241	1.32398	0.800826	0.725761	0.910175	1.69913	241	1.49732	0.774436	1.36048	0.577035	1.7109	241	1.53171	0.857679	1.37392	1.28888	1.3268	241	0.942948
242	2.13089	2.38034	1.22416	1.27607	1.0884	242	1.5675	1.22073	1.23417	2.08207	1.45599	242	1.44246	2.01732	1.42704	2.26785	2.08074	242	1.13396	1.29555	0.892463	1.34714	0.743613	242	1.54313	1.17969	1.90881	0.511237	0.645806	242	1.67622	0.654787	1.00631	0.637519	1.6932	242	1.05831	0.788907	1.44034	0.76454	1.38512	242	1.60975	0.787943	1.17759	1.61721	1.41046	242	1.25025
243	2.32892	1.91134	1.52228	1.15536	1.20258	243	1.44826	1.13939	1.66136	1.61561	1.38387	243	1.58146	1.97485	1.36217	2.523	1.59016	243	2.06983	1.18871	0.645082	1.14612	1.09868	243	1.46714	1.03275	1.64387	0.578288	1.30005	243	1.683	1.13401	0.714374	0.808785	1.75681	243	1.46801	0.745922	1.5587	0.674348	1.31557	243	1.66331	0.986623	1.29625	1.35969	1.61738	243	1.1418
244	2.04512	1.78165	0.968685	1.18976	1.35693	244	1.41165	1.15791	1.28224	1.58134	1.34014	244	1.54587	1.75102	1.21283	2.31705	1.12318	244	2.27079	1.11038	0.723837	1.48233	1.07294	244	1.12666	1.60994	2.11829	0.4473	1.3501	244	1.204	0.64818	0.63513	0.479848	1.62691	244	0.549372	0.887561	1.66205	0.51092	1.44583	244	1.54433	0.99551	0.882312	1.67956	0.715801	244	1.19358
245	2.05662	2.01151	1.66689	1.17521	1.08298	245	1.71592	1.06477	1.42567	1.84554	1.72991	245	1.37486	1.60376	0.671533	2.30299	1.46243	245	1.76493	0.974979	0.525339	2.04223	1.02854	245	1.22678	1.46885	1.58527	0.609915	0.852666	245	1.40113	0.907674	0.478282	0.830749	1.4493	245	0.799889	0.693516	1.57777	0.788738	1.32058	245	1.55771	0.710418	0.716894	1.34416	1.44897	245	1.43375
246	1.68716	2.51407	1.38216	1.35214	1.15859	246	1.12182	0.953279	1.33153	1.56896	1.32208	246	1.40104	1.7293	1.07321	2.56705	1.95614	246	1.89786	1.48837	0.955234	2.10852	1.34454	246	1.48607	1.15659	1.98807	0.443201	0.779462	246	1.28896	0.969719	0.326132	1.19526	1.76863	246	0.801706	0.746173	1.49058	0.568904	1.40455	246	1.67908	0.834746	1.05764	1.40858	1.32585	246	1.10949
247	2.23379	2.23572	1.01466	1.91527	1.26118	247	1.2461	1.09834	1.44162	2.01887	1.62563	247	1.49411	1.2889	0.738541	2.42899	1.3944	247	1.6369	1.46053	1.31483	1.60491	1.40099	247	1.44354	1.41342	1.7236	0.620598	0.786166	247	1.17474	0.500173	0.427181	1.00476	1.54472	247	0.907379	0.656993	1.91613	0.380532	1.35422	247	1.65791	0.640054	1.18702	1.84923	1.47506	247	0.97573
248	2.05417	2.25466	1.58446	1.22535	0.885138	248	1.34266	1.42559	1.19804	1.67959	1.70625	248	1.66587	1.8888	0.739362	2.18745	1.36788	248	1.5745	0.77158	1.01265	1.39427	1.35134	248	1.53502	0.929759	1.96808	0.49008	0.834942	248	1.33542	0.591818	0.697913	0.678725	1.69133	248	0.940647	1.18034	1.82122	0.540375	1.56798	248	1.30524	0.582391	1.03252	1.75242	1.48418	248	0.984059
249	2.0874	1.92641	1.48656	1.08876	1.07476	249	1.30426	1.4557	1.44334	1.5651	2.08498	249	1.31871	1.61268	0.744114	2.55169	1.33645	249	1.97378	1.27347	1.00286	1.64341	1.25325	249	1.6354	1.26198	1.72482	0.7004	1.07697	249	1.3882	0.637545	0.64117	0.902757	1.68133	249	1.39034	1.14187	1.34144	0.493071	1.45219	249	1.88126	0.887279	1.34459	1.49533	1.24633	249	1.33911
250	2.53124	2.25817	1.13443	1.68486	1.16877	250	1.32626	1.49854	1.56632	1.83394	1.7624	250	1.69284	1.19396	0.888535	2.49485	1.55481	250	1.94893	1.04205	1.44395	1.52786	0.957974	250	1.44491	1.08315	1.88882	0.623037	0.733817	250	1.47436	0.655997	0.686331	0.884822	1.57982	250	1.50011	1.31982	1.58357	0.72657	1.40677	250	1.77164	0.998976	1.38136	1.57824	1.31488	250	1.18581
251	2.11966	2.28239	1.16202	1.44314	1.02485	251	1.3125	1.41889	1.30333	2.22429	1.85863	251	1.47366	1.9744	1.17048	2.73295	1.48455	251	1.78641	1.07421	1.15615	1.29462	2.11594	251	1.01473	1.19277	2.07448	0.647709	1.3309	251	1.27521	1.12634	0.63294	1.12477	1.61558	251	1.48791	0.910521	1.64678	0.62941	1.41372	251	1.70564	0.952611	1.36842	1.37005	1.29043	251	1.03643
252	1.85342	2.11883	1.50638	0.993825	1.19265	252	1.61327	1.72059	1.44338	1.84616	1.71412	252	1.65993	1.89315	0.905264	2.47789	1.5645	252	1.67986	1.16198	1.34108	1.90067	1.47134	252	1.158	1.08052	1.77261	0.469092	1.26927	252	1.14153	0.787048	0.713624	0.849473	1.51934	252	1.33771	0.794132	1.28406	0.638234	1.48576	252	1.36636	0.532751	1.09437	1.59026	1.22241	252	0.962301
253	1.97496	1.83678	1.43965	1.07605	0.90835	253	1.85332	1.51064	1.09216	1.8478	1.65118	253	1.50683	1.73673	0.589353	2.26701	1.55784	253	1.54958	1.12194	0.59439	1.65377	1.60275	253	1.02443	1.06319	1.58606	0.5344	0.935135	253	1.29021	0.906528	1.07632	1.0982	1.64368	253	1.34346	0.689846	1.66566	0.340146	1.67211	253	1.80217	0.642208	0.857176	0.770706	1.37892	253	0.530898
254	2.07794	2.18911	1.30564	1.20061	1.22198	254	1.78167	1.80594	1.66289	2.2807	2.35058	254	1.75163	1.77782	0.679353	2.18355	1.49121	254	0.895559	1.17136	0.518024	0.767699	1.60507	254	0.87366	1.42249	2.08789	0.619886	0.67496	254	1.40206	0.789245	1.10756	0.910549	1.73147	254	1.55289	0.750689	1.75553	0.548069	1.55061	254	2.12735	0.627488	1.10302	0.794559	1.22879	254	1.3202
255	2.11429	2.12005	1.52936	1.10105	0.946228	255	1.15306	1.59732	1.34223	1.62741	2.07957	255	1.64868	1.54852	0.398073	2.45362	2.10136	255	1.38676	0.864863	1.11781	1.48131	1.09264	255	1.27032	0.864749	1.88076	0.666228	0.886567	255	1.27718	0.780949	0.330758	1.26168	1.56487	255	1.09684	0.724357	1.52366	0.387008	1.55589	255	1.5326	1.122	1.32455	1.10596	1.54686	255	1.24711
256	1.93498	2.24845	1.5333	0.794578	1.22635	256	1.45306	1.47221	1.74901	1.96734	1.94757	256	1.23298	1.71028	0.439783	2.38818	1.5789	256	1.20637	1.60321	0.74732	1.55625	1.41065	256	1.35264	0.678287	1.86973	0.749553	0.549599	256	1.2881	0.852434	0.497897	0.736286	1.36181	256	1.43237	0.779676	1.54143	0.493396	1.46981	256	1.43738	1.05538	1.33469	1.34899	1.45892	256	1.34697
257	2.68375	1.59872	1.56087	1.02341	1.16125	257	1.41501	1.70738	1.3389	1.67487	1.92204	257	1.73745	1.47486	0.497044	2.08487	1.51505	257	1.34915	1.01485	0.806118	0.94994	1.46497	257	1.42555	1.37634	1.79387	0.981943	0.630018	257	1.14583	0.705589	0.813733	0.951419	1.67449	257	1.05018	0.861148	2.12519	0.673465	1.84084	257	2.03819	1.132	1.04841	0.881956	1.28971	257	1.28475
258	2.01519	1.92044	1.43364	1.64068	0.99943	258	1.29868	1.23889	1.20772	1.80264	1.88022	258	1.41371	1.70791	0.629706	2.32657	1.51931	258	0.771603	1.47043	0.87064	0.739417	1.02798	258	1.68582	1.03335	1.78221	0.665327	0.623853	258	1.18889	0.724541	1.37286	0.622064	1.74107	258	1.63478	1.06439	1.65285	0.682834	1.53728	258	1.82313	0.765625	0.993562	0.908217	1.01065	258	1.09897
259	1.82906	1.98985	1.2832	0.749819	1.05832	259	1.14675	1.32167	1.31859	1.43596	1.81103	259	1.78209	2.56236	0.57803	2.24947	1.58589	259	1.65009	1.09333	0.744413	0.785898	1.16342	259	1.5347	1.11347	1.76416	0.477728	0.293192	259	1.22578	0.844836	0.66994	0.715909	1.57356	259	1.60536	0.859913	1.55765	0.585906	1.74236	259	1.76263	0.973985	1.31537	0.698376	1.12262	259	1.34439
260	1.84365	1.97769	1.32729	1.54066	1.09407	260	1.07675	1.34477	0.967466	1.66087	2.11243	260	1.86056	2.54871	0.745015	2.08494	1.46936	260	1.3323	1.53343	0.931761	0.864204	0.972381	260	1.31821	0.7337	1.74914	0.435419	0.621551	260	1.24917	0.685567	0.51569	0.791303	1.65219	260	1.55935	1.16277	1.09112	0.463941	1.27309	260	2.01587	0.978374	1.12642	1.1886	0.732381	260	1.2346
261	2.26663	1.97966	1.28409	0.92073	1.12107	261	1.28283	0.947017	1.70556	2.01314	2.15696	261	1.61937	1.84868	0.856558	1.93219	1.45649	261	1.99658	1.32282	1.48801	0.897934	1.01246	261	1.58876	1.02484	1.78172	0.760888	1.02289	261	1.24545	0.776436	0.666386	0.850121	1.89193	261	1.5448	1.60112	0.966822	0.511728	1.20181	261	2.16749	1.25717	1.32736	1.79608	1.45494	261	1.73478
262	2.18309	1.98733	1.13924	0.801184	0.889431	262	1.41626	0.846152	1.33429	2.3112	2.32669	262	1.72516	2.03941	0.692204	2.04169	1.39955	262	1.18358	1.07397	0.633443	0.752388	0.969853	262	1.76743	0.972687	2.00567	0.608576	0.795223	262	1.57052	0.750365	0.867448	0.866685	1.70463	262	1.64346	1.4731	1.12591	0.4676	1.62947	262	2.21449	0.946941	1.56095	1.24324	1.38126	262	1.45623
263	2.25603	1.98316	1.49991	1.42545	1.43524	263	1.43637	1.26917	1.24777	2.05439	2.0423	263	1.5906	2.11631	0.539742	2.13281	1.4957	263	1.36497	1.38634	1.1879	0.869231	1.36446	263	1.62637	1.15582	1.5999	0.338698	0.312688	263	1.60511	0.520108	1.16029	0.817428	1.66216	263	1.88658	0.752806	1.472	0.598344	1.35409	263	1.93093	1.14848	1.43292	0.698553	1.13599	263	1.5107
264	1.8264	2.03219	1.16687	1.87723	1.57312	264	1.14234	0.625061	1.43084	2.02314	1.47937	264	1.66886	2.41133	0.54778	2.14151	1.63279	264	1.64815	1.6008	1.43732	0.846674	1.22109	264	1.43553	1.29245	1.80972	0.731102	0.823505	264	1.42188	0.927284	0.748447	0.736618	1.66116	264	1.97712	1.52693	1.15049	0.608688	1.4929	264	2.38352	1.27056	1.0448	1.0458	0.625815	264	1.58995
265	2.02263	1.91981	0.731511	1.02369	1.20129	265	1.48444	1.43941	1.65609	1.41476	1.50351	265	1.43919	2.02546	1.21032	2.259	1.4226	265	1.41478	0.996246	1.386	0.904706	1.6473	265	1.79031	1.03611	1.77825	1.02172	0.981631	265	1.20132	0.742103	0.649429	1.00166	1.61451	265	1.54559	1.0394	1.48337	0.690039	1.9371	265	1.63244	0.792457	1.18291	0.898031	1.05691	265	1.52242
266	2.65839	1.74181	0.391299	1.42255	1.75346	266	1.09259	0.999017	1.6124	1.766	1.55464	266	1.41132	2.13968	0.2903	2.0575	1.60934	266	1.5176	1.32427	1.31615	0.851222	1.68025	266	1.85479	0.780689	1.57535	0.907328	1.04923	266	1.15006	1.15501	0.311407	0.958061	1.65666	266	1.03123	1.05018	0.952128	0.901941	1.6843	266	1.52829	0.872991	1.11342	0.910733	1.53004	266	1.53875
267	2.53205	1.91158	0.722565	0.691634	1.37424	267	0.894643	0.899682	1.81538	1.80106	1.6896	267	1.55159	1.79288	0.879934	2.26435	1.41501	267	1.17609	1.16899	1.38975	0.895254	1.4355	267	1.46444	0.770984	1.73402	0.728934	0.75483	267	1.37084	0.663565	1.02706	0.905958	1.9131	267	1.39041	1.24305	0.973384	0.587131	1.34438	267	1.76713	1.25449	1.11599	0.602764	1.54012	267	1.66719
268	1.8218	2.1334	0.897577	0.729732	1.34774	268	1.88412	0.993159	1.43931	2.05109	1.64759	268	1.6324	1.63773	0.624137	2.2009	1.37026	268	1.92406	1.32123	0.952108	0.775855	1.4589	268	1.72126	0.786107	1.71542	0.820035	1.12458	268	1.20911	0.760151	0.86017	0.894094	1.7168	268	1.02968	1.3867	0.998824	0.850595	1.88454	268	1.65628	1.33591	0.842263	0.493419	1.51664	268	1.3098
269	2.30944	1.97436	1.03628	0.68748	1.17773	269	1.1684	1.14575	1.72015	1.41059	1.34411	269	1.63669	1.75887	0.864209	2.22049	1.49134	269	0.840828	1.27017	1.25587	1.08466	1.51952	269	1.61911	1.35834	2.38342	0.735477	0.865948	269	1.61233	0.923372	0.616746	1.10727	1.85836	269	1.09769	0.983033	1.13377	1.29783	1.88003	269	1.31024	1.27124	1.11984	0.740039	1.38448	269	1.42016
270	2.17328	2.00885	0.318183	0.952532	1.50022	270	1.33899	1.09049	0.982908	1.79437	1.5819	270	1.54491	1.95983	0.871755	2.12531	1.32836	270	1.10415	1.61041	1.0359	0.847492	1.53459	270	1.32941	1.45261	1.74145	0.74502	0.874576	270	1.33418	0.927373	0.671054	1.21794	1.56879	270	1.41167	1.19081	1.03628	1.07921	1.58458	270	1.89065	1.21321	1.144	1.25703	1.19414	270	1.47776
271	2.05442	2.04076	0.856593	0.593623	1.27629	271	1.29602	0.967983	1.38809	1.82783	1.31751	271	1.55846	1.86929	0.751097	2.28913	1.17518	271	1.64069	1.69697	0.779416	1.16156	1.51864	271	1.63853	1.15672	2.05087	0.659755	0.455697	271	1.3049	0.817222	0.797421	1.00642	2.01418	271	1.09435	0.842	1.38386	0.856572	1.8677	271	1.54618	0.991759	0.735464	1.29684	1.43285	271	1.53391
272	2.66385	1.77846	0.667839	0.818218	1.49854	272	1.51566	1.01516	1.14633	1.69866	1.57061	272	1.58872	1.5733	0.287161	2.29258	1.59042	272	1.57101	1.35353	1.24164	0.944083	1.60828	272	1.40965	0.80411	1.82407	0.638978	0.965853	272	1.28565	0.619862	0.717807	0.835837	1.5561	272	1.10675	0.935298	1.00879	0.273703	1.42203	272	1.68404	1.23135	0.813609	0.886846	1.70553	272	1.37933
273	2.32968	1.95478	0.668385	0.647292	1.20483	273	1.12565	1.47844	0.989221	1.77888	1.58201	273	1.69673	1.69722	0.712062	1.91377	1.36908	273	1.91589	1.0633	0.756824	0.834821	1.73228	273	1.48899	0.960288	1.64831	0.929203	0.88842	273	1.22208	0.565325	0.714816	0.920253	1.47711	273	0.585375	0.793296	1.22673	0.644895	1.81186	273	1.43482	1.18675	0.99696	1.48112	1.6239	273	1.61976
274	1.94274	1.78048	0.93207	0.714038	1.32132	274	0.860626	1.37043	0.975111	1.66979	1.78165	274	1.57927	1.57305	0.539925	2.12859	1.39394	274	1.31491	0.947903	1.44358	0.760544	1.57241	274	1.05991	0.710385	2.01676	1.13576	0.824246	274	1.31002	0.627769	1.24595	0.986088	1.63189	274	0.762914	1.09842	1.06349	0.485896	1.54767	274	1.50208	1.03465	0.711121	1.50734	0.89294	274	1.48847
275	2.22668	2.02778	0.944318	0.735359	1.28181	275	0.80091	1.37456	0.790442	1.79363	1.52911	275	1.62972	1.53595	0.708627	2.21553	1.55316	275	1.37367	1.32779	1.66614	0.665892	1.7768	275	1.58212	1.12088	1.94951	0.717903	0.660995	275	1.3007	0.592791	0.905991	0.776088	1.71191	275	1.66161	1.34403	0.74242	0.315533	1.50637	275	1.62421	1.08012	0.865939	1.72968	1.53513	275	1.48831
276	1.80108	2.04727	1.0494	0.750012	1.26708	276	1.77802	1.14947	1.08605	1.84814	1.67615	276	1.72507	1.69981	0.772728	2.28412	1.51227	276	1.65539	1.08507	1.39943	0.88943	1.4565	276	1.59538	0.986195	2.10548	0.873916	0.500236	276	1.24519	0.737146	0.558808	0.690249	1.39325	276	1.44461	0.841447	0.659342	0.431281	1.39581	276	1.68742	0.833592	0.828405	1.46435	1.71053	276	1.53118
277	2.21145	2.12962	1.17706	1.03725	1.05387	277	1.37188	1.03855	1.27466	1.84535	1.32291	277	1.77741	1.57425	0.461465	2.37529	1.44529	277	1.7222	1.18301	1.44036	0.800473	1.5128	277	1.63679	1.33713	1.60302	0.441362	0.886771	277	1.43106	0.757396	0.617713	0.619814	1.39424	277	0.912549	1.2107	0.877032	0.766483	1.75627	277	1.47231	0.901917	1.27141	1.61696	0.882245	277	1.55133
278	1.95256	2.09551	0.92812	0.630256	1.15692	278	1.84721	1.07954	1.22145	1.98927	1.55559	278	1.74527	1.74638	0.779822	2.25413	1.57632	278	1.16085	0.9031	1.68815	0.732488	1.55581	278	1.58637	0.979473	1.6711	0.91116	0.69424	278	1.72055	0.960496	0.662745	0.75378	1.22102	278	0.789374	0.649851	1.01211	0.696156	1.48053	278	2.01317	0.795986	1.53829	1.35393	1.26048	278	1.20832
279	1.89189	1.94078	0.783941	1.13927	1.15441	279	1.10235	1.01614	1.21644	2.2891	1.70818	279	1.53501	1.47492	0.959259	2.56289	1.43789	279	1.29424	1.15379	1.29148	0.753468	1.55542	279	1.41166	1.02671	1.75759	0.870824	0.833241	279	1.40012	0.72383	1.07902	0.823247	1.68212	279	1.39343	1.10705	1.07574	1.01845	1.75355	279	1.91997	0.43822	0.844384	1.44254	1.41026	279	1.53458
280	1.84421	1.95469	1.52077	0.727041	0.854881	280	1.08697	1.25444	1.16584	1.65734	1.52474	280	1.77053	1.84713	0.731563	2.36849	1.29034	280	1.86931	0.873511	1.27096	0.989702	1.58946	280	1.68364	0.926777	2.0095	0.919309	0.636346	280	1.39818	0.641177	1.01469	0.753906	1.72641	280	0.987305	0.806708	1.51556	1.46699	1.84368	280	1.73501	0.644908	0.962748	1.11221	1.19581	280	1.29385
281	1.53422	1.86994	1.46311	0.932359	1.07954	281	1.74092	1.79342	1.45847	1.77871	1.64431	281	1.56314	1.4412	0.996002	2.542	0.9847	281	1.68538	1.53317	1.68949	0.81831	1.58533	281	1.59673	1.06273	1.5938	0.689274	0.94999	281	1.44276	0.783484	0.414271	0.898124	1.6376	281	0.847159	0.858536	1.12214	0.720566	1.6035	281	1.62463	0.455379	0.787749	1.60013	1.38669	281	1.48032
282	1.6758	1.86617	1.28815	1.68557	1.16801	282	0.830138	0.96226	1.29965	2.20252	1.44416	282	1.75753	1.56662	0.929567	2.389	1.45336	282	1.86712	1.43568	1.47125	0.760935	1.48704	282	1.2932	1.07033	1.8106	0.641154	0.309051	282	1.43502	0.714439	0.600556	0.744133	1.59203	282	0.907259	0.909417	1.04419	0.855246	1.4176	282	1.51753	0.817498	1.16158	1.45318	1.18085	282	1.34384
283	1.41643	1.82441	1.74784	1.40785	1.17354	283	1.02671	0.726484	1.34608	1.87329	1.54292	283	1.49116	2.28106	1.00112	2.10091	1.3955	283	1.55295	1.33477	1.60473	0.799646	1.49499	283	1.57984	1.14906	1.93889	0.25804	0.56866	283	1.36541	0.929216	0.392117	0.710688	1.38349	283	0.968294	0.986905	0.836059	0.614887	1.43819	283	1.96093	0.984944	0.589158	1.35385	0.804026	283	1.29825
284	2.2751	1.78318	1.46657	1.46148	1.13006	284	1.3336	0.883633	1.34256	1.94193	1.44928	284	1.68223	1.87322	0.717581	2.39331	1.41595	284	1.54741	1.47373	1.36003	0.853512	1.53665	284	1.42658	0.837031	1.63592	0.784672	0.835984	284	1.71446	1.31273	0.637422	0.772722	1.39935	284	1.15885	0.851992	1.20183	0.572013	1.24668	284	2.02556	0.707357	1.45057	1.34905	0.551788	284	1.55063
285	1.82718	1.94604	1.45608	1.52293	1.31223	285	1.68537	1.07556	1.65749	1.96298	1.58721	285	1.54706	1.88942	0.647637	2.37704	1.46561	285	2.00789	1.24486	1.59486	1.04826	1.55585	285	1.85035	0.916659	1.42223	0.660199	0.658339	285	1.33869	1.05283	0.775958	0.741408	1.60686	285	0.794407	1.03352	1.02234	1.21404	1.87307	285	2.09754	1.11555	1.17728	1.49453	0.947913	285	1.71341
286	1.39421	2.17215	1.46259	1.34971	1.28185	286	1.71709	1.07247	1.60809	1.92875	1.69004	286	1.45048	1.77142	0.638258	2.4932	1.35455	286	1.98569	1.20245	1.5783	0.985233	1.81576	286	0.960755	0.973447	1.60014	0.955936	0.438001	286	1.73772	0.666306	0.338252	0.818639	1.76128	286	0.474655	0.837079	1.34794	0.879685	1.97416	286	2.02097	1.35264	1.11262	1.56617	1.30449	286	1.89162
287	2.10394	1.93532	1.47457	1.39749	1.0702	287	1.96521	1.34741	1.48649	1.66932	1.6699	287	1.56963	1.34567	0.471667	2.18629	1.62149	287	2.11719	1.10508	1.50722	0.835488	1.59647	287	1.35665	1.16951	1.63001	0.633237	0.645393	287	1.67697	0.79887	0.471529	1.14866	1.7335	287	0.919833	0.673349	0.795557	0.480882	1.88386	287	1.77772	0.637237	0.867751	1.45132	1.0846	287	1.85107
288	1.43156	2.08233	1.60892	0.764706	1.69928	288	1.79931	1.70618	1.58346	2.13099	1.68046	288	1.47634	1.64306	0.723894	2.14658	1.70655	288	1.9731	1.35692	1.65894	0.918092	1.74756	288	1.42137	1.04049	1.92424	0.688665	0.421172	288	1.1874	0.851133	0.721788	0.669178	1.97031	288	1.05285	0.575003	0.785736	0.66878	1.57537	288	1.88028	0.929537	0.668677	1.45162	1.51647	288	1.55838
289	1.86723	1.94098	1.35788	0.715684	1.23249	289	1.91031	1.46573	1.18773	1.78582	1.16976	289	1.5754	1.90031	0.776816	2.0709	1.30769	289	1.58709	1.63006	1.39435	0.8801	1.37298	289	1.19397	1.12064	1.8399	0.550263	0.785881	289	1.3815	0.953881	0.588614	1.22897	1.68605	289	1.00606	0.873429	1.04217	0.787755	1.46944	289	1.66507	0.938133	0.656119	1.76698	1.36849	289	1.79915
290	1.618	1.83288	1.32416	0.764264	1.31004	290	1.43911	1.05033	1.31085	1.7431	1.60458	290	1.72164	2.13146	1.11327	2.42916	1.86229	290	1.79659	1.61995	1.49955	1.01607	1.46048	290	1.00674	1.74002	1.82304	0.591091	1.09822	290	1.26388	0.868801	0.571187	0.771485	1.48221	290	1.25312	1.02952	1.39073	0.73144	1.62549	290	1.52959	0.58839	0.718456	1.52168	1.15421	290	1.80042
291	2.16639	2.06571	1.68287	1.11782	1.19429	291	1.61333	1.11376	1.28383	1.91273	1.0268	291	1.67681	1.57208	0.945617	2.26332	1.61898	291	1.11476	1.62821	1.53343	0.775743	1.40823	291	1.38713	1.11027	1.64223	1.06566	0.765982	291	1.21159	1.11181	0.542148	0.747915	1.43996	291	1.2589	1.19089	1.15264	0.35861	1.41146	291	1.83385	0.739401	0.63299	1.22133	1.11152	291	2.01255
292	1.5303	1.83826	1.36636	0.893207	1.00995	292	1.5841	0.918767	1.51717	1.87181	1.57681	292	1.48921	1.79309	1.0089	2.36571	1.53251	292	1.4533	1.86513	1.70371	0.600379	1.43256	292	1.49606	0.953371	1.72771	0.865867	1.18012	292	1.36463	0.974162	0.552114	0.878984	1.9692	292	1.36007	0.874816	0.95042	0.491198	1.34092	292	1.81053	0.837133	1.12215	2.16628	1.33205	292	1.46678
293	1.94679	2.00582	1.80031	0.936423	0.998286	293	1.49383	1.2614	1.04781	2.28849	1.43227	293	1.70893	1.53192	1.15757	2.05952	1.79153	293	1.15588	1.83901	1.67303	0.681176	1.45223	293	1.77414	0.856286	1.78163	0.97421	0.976423	293	1.20651	0.764192	0.601232	0.878534	1.4587	293	0.961835	1.20541	1.75439	0.517636	1.98586	293	1.94736	0.697635	0.890199	0.994416	1.35059	293	1.50568
294	1.82252	2.15791	1.62133	1.38864	1.39714	294	1.50166	1.571	0.906937	1.77953	1.4266	294	1.76311	1.87974	1.17408	2.11955	1.74229	294	1.17947	2.00106	1.36733	1.31759	1.34581	294	1.04006	1.36291	1.6934	0.886047	0.575508	294	1.16162	0.857959	0.547984	0.681903	1.52113	294	1.08158	1.06048	1.14294	0.836995	1.83637	294	2.0132	0.911732	0.737485	0.684448	1.31736	294	1.41557
295	1.92955	1.81782	1.52	1.61618	1.29716	295	1.8944	1.53178	1.10471	1.81731	1.62716	295	1.47433	1.77812	1.96736	2.30347	1.3408	295	1.11918	1.45575	1.34113	0.935563	1.52549	295	1.22853	0.786671	1.83378	0.945797	0.949614	295	1.21164	0.857494	0.795285	0.817548	1.32814	295	0.895374	1.03671	1.29796	0.604389	1.78727	295	1.74722	1.0985	0.544713	0.653477	0.970925	295	1.76168
296	2.07019	1.80222	1.52228	1.24128	0.848134	296	1.65342	1.49366	1.106	1.72718	1.8323	296	1.38917	1.55872	0.62007	2.26294	1.56234	296	1.04828	1.48064	1.44594	0.982911	1.52105	296	1.7302	1.11785	1.9134	0.782407	0.834477	296	1.19118	0.745445	0.33579	0.756088	1.39051	296	1.16776	0.955903	1.07854	0.585033	1.59262	296	1.414	0.671074	1.17062	1.10646	1.67842	296	1.66803
297	2.39549	1.78808	1.41617	1.24775	1.39643	297	1.57605	1.77093	1.6837	1.32641	1.45193	297	1.50778	2.03848	1.07168	1.99714	1.33583	297	1.18597	1.57951	1.44153	0.849382	1.48768	297	1.47092	1.40691	1.76343	1.44787	0.495183	297	1.26568	0.993481	0.48981	1.07139	1.51344	297	0.827295	1.00916	1.15097	0.465241	1.90051	297	1.33917	0.613319	0.770794	0.665951	1.43922	297	1.78849
298	2.00486	1.86477	1.25868	1.56709	1.14601	298	1.73106	1.28813	1.28065	1.39891	1.29426	298	1.39757	1.55794	0.695544	1.95364	1.49929	298	1.43261	1.44519	1.33716	1.33413	1.49438	298	1.38112	1.016	1.76611	0.317528	0.802114	298	1.20244	0.753637	0.748774	0.975568	1.33982	298	0.571983	1.09517	1.07112	0.318627	1.74986	298	1.836	1.36544	0.580697	0.637736	1.72349	298	1.4014
299	2.0355	1.84587	1.35266	1.34255	0.988903	299	1.68408	1.32594	1.50778	1.50663	1.32822	299	1.63152	1.71882	1.00739	2.16198	1.50841	299	1.64833	1.32804	1.48908	1.08361	1.48452	299	1.52784	1.08907	1.69051	0.684545	0.4356	299	1.13026	0.772989	0.64073	0.723528	2.16564	299	1.00097	1.57722	1.11711	0.589629	2.02528	299	1.77416	0.705665	0.668708	1.05594	1.6155	299	1.63177
300	2.18351	1.87075	0.822938	1.25118	1.36753	300	1.74533	1.03722	1.2687	1.81513	1.06262	300	1.3616	1.69634	1.18987	2.1147	1.79905	300	1.61699	1.81566	1.5537	0.983842	1.82686	300	1.74549	1.54391	1.78527	1.01661	1.17727	300	1.2176	0.812	0.918149	0.55542	1.75831	300	1.04851	0.908591	1.00479	0.481014	1.67586	300	1.63831	1.00359	0.564204	0.803122	1.48004	300	1.69904
301	1.71649	1.97072	1.08167	1.10811	1.49912	301	1.78896	1.60394	1.49214	1.85556	1.75868	301	1.51263	1.7564	1.07716	2.2019	1.58981	301	1.38946	1.45167	1.28339	0.915431	1.42704	301	1.35907	1.07482	1.48552	0.906017	1.12948	301	1.24923	0.787014	0.95865	0.897749	1.94441	301	1.07648	0.475314	0.938701	0.510653	1.40904	301	1.24087	1.28875	0.693179	0.664053	1.56806	301	1.71181
302	2.04482	2.09165	1.29278	1.57035	1.07984	302	2.05368	0.558028	1.41114	1.44191	1.44291	302	1.2944	1.34333	0.763607	2.30962	1.79819	302	1.44885	1.44591	1.61661	0.520351	1.43533	302	1.17213	1.03602	1.8688	0.917812	1.01454	302	1.15434	0.750959	0.968513	1.56018	2.13563	302	1.05769	0.499605	1.26181	0.92571	1.59135	302	1.58267	0.5672	0.55192	1.07544	1.45428	302	1.59319
303	1.48213	2.07976	1.47551	1.56812	1.29853	303	2.06013	1.51972	1.41748	1.94391	1.26016	303	1.36977	1.36336	0.868024	2.41275	1.84529	303	1.78672	1.55044	1.46178	0.843813	1.42645	303	1.35274	0.869803	1.83438	0.905934	1.14455	303	1.12011	0.830952	0.666409	1.10693	1.81431	303	0.957599	1.20265	1.42873	1.36276	2.01227	303	1.35011	0.940043	0.613499	0.748803	1.26264	303	1.72232
304	2.12699	1.77377	1.50408	1.7219	1.27131	304	2.46916	1.16336	1.63884	1.2884	1.61005	304	1.21303	1.47783	0.805012	2.25309	1.50515	304	1.94132	1.74561	1.54875	0.767829	1.47162	304	1.23472	1.20051	1.79635	0.716358	0.767965	304	1.22063	0.843563	0.567873	0.555082	1.63037	304	0.823859	1.27294	1.85883	0.685579	2.19813	304	1.72044	0.980952	0.649077	0.838858	1.04236	304	1.71722
305	1.9407	1.89241	1.00449	1.3	1.23255	305	1.6197	0.941489	1.7083	1.56666	1.26091	305	1.34694	1.44776	0.588225	2.26415	1.38366	305	1.3747	1.38262	1.49156	0.896803	1.33791	305	1.33579	1.78027	2.08026	0.932745	1.07815	305	1.15579	0.836345	1.00782	0.926528	1.8049	305	0.693145	1.09422	1.20841	0.937006	1.98853	305	1.60899	0.926977	0.876006	1.29773	1.34621	305	1.47434
306	1.87162	1.76948	1.32956	1.2361	1.25391	306	1.8425	0.831991	1.42363	1.60373	1.57169	306	1.59548	1.47798	0.855776	2.06052	1.57556	306	1.319	0.891611	1.32117	0.689578	1.47849	306	1.7085	0.839754	1.74979	0.883929	1.06479	306	1.22083	0.684003	0.624828	0.816044	1.73576	306	0.684951	0.821946	1.49047	0.731168	2.28288	306	1.77018	1.04371	0.688152	0.629022	0.919648	306	1.9111
307	1.54159	1.69115	1.45725	0.837852	1.06002	307	1.89102	1.63899	1.34127	1.30322	1.58224	307	1.34039	1.43119	1.13549	2.26317	1.63785	307	2.03372	0.865448	1.34436	0.866196	1.03827	307	1.63404	1.07364	1.63911	0.660813	0.937996	307	1.21032	0.953069	0.780789	0.690275	1.86787	307	0.908611	1.32168	1.59917	1.58489	1.56152	307	1.53153	1.07601	0.622521	0.650075	1.05308	307	1.69421
308	2.25772	2.07425	1.45324	0.639357	1.22425	308	1.95438	0.750563	1.36411	1.27963	1.60318	308	1.33404	1.37262	0.423288	2.20508	1.91094	308	1.24781	1.47752	1.22398	0.739253	1.23612	308	0.858077	1.14665	1.9497	0.797217	1.0914	308	1.1441	0.831664	1.09547	0.667965	1.96875	308	0.920748	0.940334	1.75121	1.06952	1.8035	308	1.80166	0.727951	0.754215	1.17489	1.03505	308	1.86558
309	1.93034	1.89995	1.11915	1.37018	1.1783	309	1.93826	0.694612	1.44292	1.7618	1.64317	309	1.32577	1.68118	1.12337	2.42878	1.54918	309	1.44953	1.12422	1.57601	0.944242	1.1432	309	1.491	0.824344	1.87189	0.646263	0.906787	309	1.12325	0.897906	1.15508	0.819313	1.56373	309	0.666501	0.738839	1.5926	1.05537	1.29665	309	1.59343	0.931532	0.50007	0.633842	1.10736	309	1.79285
310	1.69721	1.74726	1.62325	1.43412	1.06277	310	1.90266	1.37013	1.33068	1.72545	1.12454	310	1.46095	1.77843	1.06111	2.186	1.52135	310	1.31884	1.13934	1.41446	0.602786	1.37137	310	1.47049	0.780274	1.49475	0.844033	1.00356	310	1.20493	0.924281	0.918369	0.731482	1.86482	310	0.936202	1.00608	1.99983	1.39721	1.89505	310	1.56207	0.806569	0.768948	0.931414	0.944452	310	1.75979
311	1.56222	2.06364	1.55834	1.18274	1.42526	311	2.00138	1.05537	1.10333	1.84665	1.39326	311	1.49994	1.4425	0.769393	2.16623	1.52389	311	1.94375	1.1876	1.61276	1.35336	1.01674	311	1.52471	0.873225	1.58809	0.617093	1.11288	311	1.24507	0.699191	0.914052	1.09595	1.45162	311	0.746509	1.29425	1.74207	1.50177	1.53054	311	1.53514	0.796706	0.951323	1.07998	1.54966	311	1.37844
312	2.02393	2.03149	1.08329	1.29646	0.910274	312	1.90068	0.816373	1.28329	2.46132	1.60429	312	1.40854	1.75512	0.980597	2.07179	1.34941	312	1.44273	1.49131	1.41852	1.4244	1.47199	312	1.1538	0.909966	1.73253	0.489531	0.815975	312	1.30825	0.528046	1.00451	0.365348	1.7321	312	0.470951	0.521525	1.29535	1.32301	1.78208	312	1.73707	1.1238	0.579623	1.03388	1.04181	312	1.98948
313	1.9065	2.13118	0.756253	1.08394	1.08112	313	1.74027	1.2393	1.30575	1.84078	1.48871	313	1.47614	1.46164	0.743856	2.03063	1.4886	313	1.72033	1.34788	1.43939	1.32387	1.31378	313	1.3721	1.0858	1.77122	0.927276	1.09339	313	1.16676	0.702541	1.03361	0.632279	1.94418	313	0.832176	1.23157	1.55644	1.93156	1.86705	313	1.72475	1.28891	0.384926	1.02186	1.64481	313	1.79431
314	1.41888	1.90189	1.40595	1.77619	1.07707	314	1.33298	1.25395	1.01316	1.51806	0.783186	314	1.47078	1.5294	0.836363	2.32393	1.35458	314	1.78385	0.975613	1.50188	0.639384	1.24466	314	1.29429	1.48438	1.62039	0.420392	1.15211	314	1.11156	0.687353	0.99621	0.588517	1.71634	314	0.860625	0.435978	1.52741	0.967369	1.41944	314	2.16865	0.826957	0.76729	1.50704	1.52427	314	1.79538
315	1.34912	1.8968	1.90645	1.82565	0.7525	315	1.83816	1.1455	1.01599	1.81351	0.793973	315	1.54128	1.79243	1.14082	2.39161	1.58701	315	1.80096	1.61435	1.38633	1.19526	1.01595	315	1.35084	1.33654	1.76295	0.94397	1.04126	315	1.17183	0.833731	1.09802	0.638742	1.89825	315	1.0631	0.73291	1.55126	0.394523	1.43737	315	1.7362	1.00748	0.59256	1.53945	1.59974	315	1.75184
316	2.46684	1.99892	1.495	1.42787	0.776865	316	1.56625	1.06953	1.07777	1.97985	0.830067	316	1.44897	1.53146	0.938558	2.61196	1.57997	316	1.43793	1.43895	1.58403	0.636178	1.22104	316	1.31627	1.27154	1.55504	0.610738	0.930311	316	1.2915	0.644307	1.00118	0.953792	1.83591	316	0.792339	0.835476	1.49857	0.995617	1.90606	316	1.70572	1.05505	1.07378	1.50489	1.51201	316	1.80334
317	1.78006	2.0499	1.82693	1.83957	1.05223	317	1.92626	1.21083	1.49748	2.00068	0.956489	317	1.46442	1.57747	0.908919	2.40662	1.51662	317	1.41713	1.29887	1.46319	1.03772	1.0749	317	1.7592	1.11227	1.56686	1.01946	1.31844	317	1.18097	0.80353	0.896989	0.746883	1.87173	317	0.935618	1.00157	1.60519	0.733812	1.69084	317	1.80054	0.778225	0.997351	1.55519	1.80872	317	1.88327
318	1.31464	1.94209	1.5333	1.40621	1.57995	318	1.57087	1.60275	1.19205	1.99621	1.08593	318	1.43941	1.45859	0.756185	2.22779	1.384	318	1.94265	1.26199	1.21603	1.38319	0.979636	318	1.66214	1.22953	1.67802	1.01493	1.10221	318	1.16722	1.15997	1.01385	1.0799	1.75369	318	0.945055	0.744102	1.49087	0.695023	1.67654	318	2.36711	0.934172	0.926738	1.10727	1.85435	318	1.44262
319	1.4109	1.92023	1.39113	1.77227	0.889601	319	1.0447	1.39783	1.50909	1.52748	0.622783	319	1.59137	1.77086	0.769646	2.30688	1.40196	319	2.2394	1.42423	1.38513	1.62046	1.01771	319	1.65148	1.16817	1.6686	0.718315	0.918212	319	1.15456	0.6898	0.849016	1.13272	1.50546	319	0.961707	1.28391	1.85848	1.13219	1.52859	319	1.84098	0.651307	1.07756	0.83917	1.38053	319	1.49718
320	1.49049	1.87791	1.58619	1.82554	1.11921	320	2.22167	1.24593	0.890003	1.85746	0.916001	320	1.50803	1.89599	0.761124	2.21553	1.37461	320	1.88426	1.30687	1.35118	1.56103	1.27346	320	1.50074	1.53326	1.65555	0.47814	1.02466	320	1.18268	0.565698	0.808214	0.945241	1.71044	320	0.981619	1.08805	1.77449	0.798593	1.62083	320	2.03395	0.841206	1.31803	1.39033	1.58528	320	1.6912
321	1.61591	2.15577	1.19582	1.7879	1.12136	321	1.68447	1.52004	1.10816	1.77778	0.635299	321	1.6105	1.47614	0.675994	2.13593	1.69375	321	2.11074	1.54972	1.41405	1.68965	0.868681	321	1.22098	1.16521	1.86006	0.716364	1.34294	321	1.24865	0.471926	0.739361	1.10226	1.74273	321	1.21164	0.859538	1.8919	1.51032	1.93251	321	1.94547	1.10066	0.908835	0.952176	1.22043	321	1.76042
322	1.39302	2.30113	1.04123	1.69628	0.783473	322	2.11874	1.35704	1.10501	1.8237	0.83909	322	1.54773	1.5658	1.18328	2.31488	1.35023	322	2.01979	1.13497	1.46849	1.55238	1.24225	322	1.76625	1.12557	1.93887	0.912289	0.961132	322	1.20476	1.38404	1.21931	1.04901	1.64705	322	0.72131	1.05933	1.54731	0.610157	1.8508	322	2.18363	0.895476	0.793975	0.828899	1.44569	322	1.83868
323	1.84813	2.17778	1.08318	1.86259	1.08182	323	2.23564	1.91492	1.29237	1.99811	1.07183	323	1.37706	1.59841	1.26884	2.30149	1.31293	323	1.97813	0.949027	1.47984	1.30709	1.25102	323	1.36777	1.21588	1.85875	0.711189	1.19168	323	1.36605	1.07512	0.7969	0.763762	1.84508	323	0.730685	0.747266	1.28133	0.973866	1.8582	323	1.83738	1.11175	1.09139	1.08683	1.45873	323	1.38108
324	1.68257	1.76303	1.29865	1.56158	0.473696	324	1.52692	1.59335	1.27896	1.96441	1.45794	324	1.38123	1.76452	0.89786	2.3058	1.54178	324	2.2736	1.36574	1.39505	1.56613	1.07641	324	1.89005	1.06486	1.91587	1.08436	1.39034	324	1.22329	0.549073	0.793808	0.63169	1.75941	324	0.660141	0.513053	1.26595	0.833537	1.64838	324	2.17225	1.1272	1.02177	1.44431	1.42154	324	1.28909
325	1.69454	1.99077	1.13374	1.27522	0.66153	325	1.91278	1.57697	0.946271	1.90092	1.84682	325	1.72574	1.57506	0.549249	2.07487	1.4456	325	1.95829	0.983705	1.41746	1.08195	1.07635	325	1.97347	1.10905	2.23603	1.15281	1.17223	325	1.13768	0.779926	0.91473	0.932922	1.76945	325	0.921495	1.09843	1.62726	0.884813	1.77828	325	2.43635	1.2911	1.19649	0.891731	1.17618	325	1.3888
326	1.89048	2.28231	1.20008	1.55509	1.25366	326	1.60743	1.63918	1.08189	2.09971	1.53906	326	1.56102	1.77556	0.935034	2.28973	1.36	326	1.97018	1.44312	1.17175	0.960926	1.14608	326	1.21658	1.22478	1.8907	0.67679	1.07331	326	1.29874	0.740514	0.601704	0.670742	1.85918	326	0.788487	0.904857	1.37568	0.629506	1.72014	326	1.8841	0.943998	0.468911	1.06913	0.882054	326	1.54637
327	1.59334	2.03912	1.32715	1.5725	1.04373	327	1.73033	1.85101	0.998403	1.69409	1.59834	327	1.42116	1.18947	0.786808	2.33418	1.4223	327	1.45274	1.02526	1.39896	0.774753	1.21844	327	1.46853	1.27316	2.00786	0.898463	1.70081	327	1.05012	1.01705	0.657691	0.611404	1.78615	327	0.858768	1.09544	1.39495	1.00453	1.57886	327	1.77873	1.2475	0.618169	1.02207	1.03282	327	1.53303
328	1.863	2.1348	1.19019	1.97201	1.08317	328	1.66708	1.62265	0.920087	1.93106	1.74442	328	1.40786	1.57897	0.759215	2.17222	1.52253	328	2.03771	1.14783	1.45506	1.49904	1.74267	328	1.3572	0.957488	1.71094	1.26702	0.897082	328	1.32658	0.786675	1.00918	0.549684	1.78703	328	0.637777	1.22794	1.41036	1.26832	1.49187	328	2.06851	1.34982	1.11288	1.05485	1.31947	328	1.57835
329	1.67143	2.58164	1.19969	1.48607	1.19433	329	1.79515	1.56131	0.766912	1.8988	1.75053	329	1.39165	1.60553	0.720282	2.30351	1.48155	329	1.84773	1.26724	1.58012	1.40305	1.24207	329	1.94271	1.1566	1.87887	1.08553	1.6893	329	1.27774	0.794472	1.13884	0.686714	1.79743	329	0.998686	1.46185	1.37837	1.10143	1.56088	329	1.60736	1.30119	0.794094	0.730995	1.3668	329	1.44927
330	2.01385	2.17274	1.19772	1.49863	0.893951	330	1.75718	1.56802	0.915597	1.96391	0.950803	330	1.5576	1.94427	0.658748	2.32764	1.2866	330	1.32898	1.27723	1.65331	1.17519	1.28212	330	1.10142	1.5596	1.79515	0.568642	1.1785	330	1.40225	1.02134	0.86854	0.589288	1.98291	330	1.1502	1.52984	1.8499	1.18521	1.45917	330	1.91669	1.48574	0.982882	1.51354	1.14402	330	1.61845
331	1.89014	2.01639	1.30927	1.30289	1.18349	331	1.59842	1.92034	0.677487	2.40483	1.21528	331	1.49627	1.50479	0.930566	2.35539	1.58405	331	1.71655	1.40208	1.46667	1.40142	1.17934	331	1.27502	1.09374	1.86826	1.04863	0.72902	331	1.19763	0.497733	0.541314	1.07208	1.66778	331	1.01436	0.659175	1.35963	1.34664	1.47757	331	2.19036	1.32357	1.1056	1.3142	1.30111	331	1.49411
332	1.89959	2.35461	1.04572	1.97435	1.39906	332	1.63993	1.96839	1.06336	2.05889	1.06851	332	1.27713	1.2231	0.778007	2.24807	1.66764	332	1.41648	1.17683	1.42151	1.39707	1.29538	332	1.29152	1.13268	2.18684	0.723621	0.998504	332	1.30089	0.690805	1.37785	1.08089	1.97385	332	0.976829	1.05537	1.85267	1.55555	1.70591	332	1.72605	1.51043	0.626132	1.38261	1.11535	332	1.52052
333	1.97166	2.11535	0.952987	1.52042	1.2183	333	1.47971	1.57198	0.737367	2.12212	1.71723	333	1.67423	1.04707	0.767736	2.28769	1.54819	333	1.49044	1.65878	1.35766	1.19395	1.53216	333	1.32126	1.48345	1.95374	0.65875	1.00781	333	1.3098	0.909278	0.80585	0.642115	1.56193	333	0.903192	1.23083	1.83097	1.80198	1.8018	333	1.97049	1.39744	0.917619	1.41187	1.34975	333	1.55244
334	1.83582	2.23849	1.18752	1.60374	1.20089	334	1.54599	1.87352	0.90432	1.78101	0.851872	334	1.52946	1.39571	0.524161	2.34606	1.6493	334	1.66349	1.69361	1.20726	1.09378	1.74216	334	1.64757	0.940411	1.96338	1.18837	1.52477	334	1.14797	0.912641	1.08659	0.759445	2.21489	334	1.20946	0.735162	1.66579	1.70762	1.68794	334	1.76561	1.25959	0.865939	2.4465	1.50013	334	1.49326
335	1.66677	2.45317	0.966974	1.74773	0.870248	335	1.6229	1.26359	0.76012	1.72119	1.64396	335	1.42741	1.50612	0.774606	2.14472	1.36624	335	1.85709	1.37545	1.46674	1.2134	1.53258	335	1.73677	1.08098	1.79991	0.595475	1.16426	335	1.23173	0.699277	1.03961	0.96962	2.07031	335	0.895404	1.26542	2.10358	1.55675	1.57471	335	1.73569	1.47875	0.497836	1.41415	1.35041	335	1.75274
336	1.88508	2.22446	1.10374	1.27411	0.757528	336	1.3975	1.99421	0.70933	1.74179	1.58216	336	1.75563	1.39298	0.841424	2.1125	1.4738	336	2.09202	1.35978	1.46426	1.49993	1.29827	336	1.44265	1.17055	1.72478	0.705554	1.25495	336	1.20524	0.76431	0.772498	0.7674	1.62849	336	1.30738	1.01351	1.69858	1.54454	1.71812	336	2.13533	1.5332	0.541519	1.27886	1.00636	336	1.94009
337	1.78346	2.08586	1.47459	2.23238	1.39533	337	1.40382	1.63898	0.742595	2.05155	1.6451	337	1.51419	1.47769	0.812913	2.43322	1.77387	337	1.64447	1.80962	1.30275	1.40785	1.5506	337	1.20349	1.60766	1.78465	1.03832	1.32906	337	1.36336	0.735654	0.931165	1.0322	1.95062	337	0.993236	0.66103	1.96459	1.15374	1.63208	337	1.8497	1.38597	0.504301	1.38101	1.33992	337	1.4877
338	2.28759	2.2675	1.50694	1.05448	1.58092	338	1.35774	1.35593	1.20456	1.71573	1.29015	338	1.49293	1.6177	0.848534	2.45898	1.3906	338	1.62139	1.77587	1.44677	1.20501	1.42519	338	0.401985	0.920281	1.5928	0.988156	1.08264	338	1.16239	0.9996	1.00681	0.642401	1.93278	338	0.682281	0.886964	1.94949	1.6229	1.51141	338	1.81188	1.32199	0.934352	1.43735	1.45229	338	1.53652
339	2.07326	2.11847	1.32253	1.86813	1.67232	339	1.96993	1.5844	1.22447	2.28404	1.47875	339	1.63	1.70995	0.795703	2.48001	1.65242	339	1.91786	1.40018	1.29781	1.25351	1.39887	339	1.92703	1.43315	1.61211	0.77937	1.14615	339	1.26752	1.03159	0.957501	1.06763	2.04662	339	0.993716	1.10285	1.68838	1.43611	1.58849	339	2.11193	0.93408	0.784782	1.28485	1.54959	339	1.65139
340	1.64372	2.44198	0.993239	1.84084	0.889355	340	1.79715	1.48579	1.68596	2.30517	1.37359	340	1.45453	1.85781	0.823122	2.54716	1.35696	340	1.75176	1.41616	1.33609	1.14672	1.43102	340	1.76394	1.57777	2.03302	1.15138	1.43661	340	1.40277	0.895391	0.926333	0.49949	1.52445	340	1.10366	1.3474	1.9506	1.95699	1.68043	340	1.96055	1.06296	0.549344	1.40361	1.15258	340	1.65582
341	1.55705	2.11938	0.655303	1.50899	0.977584	341	1.69181	1.52023	1.37363	2.23728	1.65655	341	1.43073	1.61847	0.70817	2.41117	1.50175	341	2.02234	1.37208	1.6291	0.756488	1.46853	341	1.45665	0.976211	1.72016	1.00374	1.31145	341	1.23192	0.969279	1.04213	1.10406	1.81206	341	0.974504	1.20002	1.63208	1.58992	1.36403	341	2.02221	0.885128	0.541001	1.58053	1.0739	341	1.66593
342	2.30992	2.11027	0.622211	2.02489	0.886063	342	1.7072	1.46984	1.31724	2.5689	1.69507	342	1.52662	1.68267	0.644381	2.4982	1.56557	342	2.10328	1.72862	1.43785	1.1056	1.39945	342	1.44005	1.44955	2.13815	1.12803	1.34962	342	1.28568	0.724163	0.654235	0.944438	1.84807	342	1.53871	0.786548	1.37411	1.63479	1.26487	342	1.68852	0.923661	1.03988	1.63499	1.95534	342	1.44762
343	1.57206	2.04903	0.637257	2.17877	0.919894	343	1.59716	1.57462	1.31467	2.51368	1.73593	343	1.6339	2.16117	1.12358	2.23423	1.50693	343	1.58349	1.95783	1.32042	0.994591	1.62962	343	1.27915	0.963002	1.99236	0.748076	1.50766	343	1.26302	1.14379	1.19573	0.94308	1.79443	343	0.728701	0.461738	1.9028	1.53751	1.96228	343	2.14232	1.20301	1.11575	1.5073	1.27223	343	1.41168
344	1.60232	2.17533	0.676777	2.02205	0.815925	344	1.84197	1.37441	1.42584	1.86368	1.54223	344	1.44195	2.21357	0.56695	2.28497	1.73418	344	2.14655	1.63065	1.45268	0.993454	1.36809	344	1.70125	0.875542	1.8028	0.927302	1.06224	344	1.36555	0.787067	0.974658	1.05954	1.77236	344	1.09563	1.04975	1.86865	1.79434	1.64994	344	1.87891	1.19229	1.0666	1.86204	1.2301	344	1.54488
345	2.05264	2.47458	0.882346	1.84499	0.926271	345	1.87896	1.83218	1.25394	2.05438	1.49167	345	1.40205	2.6002	0.871637	2.4608	1.45531	345	2.05399	1.79259	1.55273	0.973817	1.63019	345	1.30148	0.949676	2.03041	1.22552	1.08479	345	1.52942	1.03822	0.600144	0.895675	1.53521	345	0.684059	1.76512	1.76525	1.46168	1.86365	345	1.83385	1.10836	0.914042	1.71356	1.51216	345	1.44591
346	1.51153	2.23784	0.916063	1.86512	1.21861	346	1.78808	1.36002	1.19267	1.195	1.49213	346	1.36806	1.97247	0.687262	2.40716	1.51411	346	1.78016	1.3436	1.47901	0.873976	1.51886	346	1.50946	1.45617	2.03009	1.05278	1.06142	346	1.22594	0.997509	0.688321	0.778505	1.85342	346	0.869368	0.923359	2.50481	0.893691	1.58236	346	1.96983	0.927814	0.549689	1.39735	1.14053	346	1.61974
347	1.7046	2.41461	0.840299	1.28452	1.45827	347	1.704	1.46243	1.32292	2.19551	1.70384	347	1.43734	1.58585	0.704978	2.07902	1.4843	347	1.30392	0.94488	1.30516	1.16788	1.41581	347	1.47147	1.27817	2.07165	1.20134	1.42415	347	1.26562	1.35047	0.923901	0.441531	1.74124	347	0.908616	1.09697	1.86876	1.24063	1.80638	347	1.64803	1.24986	1.3136	1.70247	1.41319	347	1.44323
348	2.04646	2.11273	1.18653	1.1818	1.07528	348	1.74852	1.66599	1.20801	2.08126	1.49042	348	1.35758	1.2756	0.598933	2.18599	1.69785	348	1.41765	1.23549	1.25867	1.26239	1.5783	348	0.91546	0.950743	1.91112	1.13369	0.922667	348	1.22275	0.765566	1.07786	1.11132	1.68727	348	1.17397	1.40432	2.19495	1.87851	1.74257	348	1.95191	0.844411	0.986953	1.65883	1.58937	348	1.61955
349	1.76502	1.91615	0.522417	1.61015	0.778007	349	1.98816	1.55228	1.13932	1.76668	1.30212	349	1.41423	1.96174	0.752164	2.48506	1.58187	349	1.63425	1.34494	1.44728	1.87687	1.43921	349	1.38861	1.23795	1.91724	0.801733	1.33254	349	1.33596	0.916816	0.957912	1.01022	1.75888	349	1.38043	1.26762	1.81149	1.10126	1.63541	349	1.84694	1.07391	0.570811	1.60725	1.12865	349	1.33541
350	1.57493	2.36334	0.973274	1.73898	0.833813	350	1.7152	2.04119	1.27247	1.9444	0.748793	350	1.40457	1.13407	0.725722	2.0928	1.35113	350	1.36391	0.919495	0.645492	1.62683	1.41248	350	1.69497	1.03154	1.95462	0.869728	1.31856	350	1.25035	1.25669	1.25109	0.343859	1.60843	350	1.45152	0.955328	2.15775	1.48759	1.37872	350	1.75439	1.07301	0.656879	1.62626	1.34644	350	1.52385
351	1.74989	2.05942	0.54045	1.22326	0.715033	351	1.69486	1.77922	1.31697	1.51115	1.42967	351	1.32276	1.76677	0.807202	2.22211	1.112	351	1.62708	1.15466	0.847826	2.00942	1.50166	351	1.62711	1.42354	1.56881	0.692706	1.65081	351	1.50651	1.12526	1.12736	0.941564	1.6553	351	1.19223	0.580742	1.49097	0.988674	1.44823	351	1.71399	1.70779	0.804651	1.52393	1.46467	351	1.50906
352	2.07711	2.06336	1.1501	1.6764	0.927014	352	1.50434	1.28955	1.44469	1.79139	1.55795	352	1.5837	1.7316	1.27486	2.39401	1.06008	352	1.15021	1.32913	0.980561	2.00106	1.47969	352	1.32146	1.33064	1.91259	1.00514	1.46523	352	1.23864	0.905176	0.987695	0.766715	1.56424	352	1.1251	0.707161	1.57942	0.846373	1.72982	352	1.67505	1.47417	0.620443	1.50608	1.33095	352	1.57459
353	1.9142	2.44941	0.731956	1.40641	1.03344	353	1.52919	1.47509	1.42083	1.47536	0.519112	353	1.40746	1.71754	0.685589	2.45204	1.10805	353	1.2862	1.49745	1.09604	2.15813	1.4627	353	2.07952	0.747041	1.60181	0.9129	1.26214	353	1.45758	1.08751	0.882572	0.547614	1.51946	353	0.844874	0.597931	1.63941	0.967194	1.53248	353	1.39582	1.41411	0.863875	1.72448	1.04628	353	1.62104
354	1.9833	2.01216	0.643318	1.80607	1.35078	354	1.08065	1.74286	1.23305	1.88415	0.77201	354	1.22183	1.43579	1.11474	2.24113	1.05293	354	0.684857	1.28773	0.474802	1.91619	1.29331	354	1.51501	1.63517	2.2284	0.869263	1.22551	354	1.34858	1.14993	1.26452	0.668932	1.77352	354	0.612753	0.534933	0.897212	0.639851	1.40261	354	1.48767	0.658302	0.393779	1.82749	1.40056	354	1.5616
355	2.04608	2.59702	1.41962	2.29678	1.54313	355	0.956862	1.84332	1.21614	1.57563	0.680552	355	1.54989	1.35197	0.870964	2.13361	0.755809	355	1.05018	0.883924	0.532937	1.86144	1.32396	355	1.80012	1.03446	2.00004	1.34206	1.00104	355	1.32509	1.10862	1.06272	0.535292	2.09585	355	1.18545	0.872754	1.27131	0.888784	1.42715	355	1.59504	0.98529	0.859021	1.09951	1.54477	355	1.4739
356	1.72843	2.11156	1.1747	2.12108	1.24582	356	1.66886	1.81526	1.07716	2.00365	1.43605	356	1.54065	1.61893	0.389049	2.42548	0.973632	356	1.02076	0.984507	1.32217	1.49911	1.3904	356	1.74304	0.992662	1.92905	1.01873	0.953523	356	1.31829	0.913404	1.12973	1.07591	1.49715	356	1.22795	1.43183	1.35488	0.790529	1.52504	356	1.40879	1.22479	0.579024	1.18417	1.24888	356	1.42318
357	2.02238	2.14115	1.32204	1.57687	1.28314	357	1.52678	1.58078	1.29727	1.25545	2.12843	357	1.64641	1.42438	0.414726	2.33442	1.02619	357	1.15138	0.828952	1.14159	1.15274	1.3768	357	1.70569	0.966253	2.207	1.03368	0.951993	357	1.19421	0.843998	0.958621	0.925315	1.48947	357	1.64013	1.68022	1.54991	1.00263	1.30621	357	1.27893	1.26824	0.830652	1.54179	1.28599	357	1.40991
358	1.97676	1.98833	1.5098	1.99687	1.42557	358	0.879462	1.52191	1.03194	1.94377	1.97266	358	1.46218	1.61992	0.553987	2.29203	0.834329	358	1.29881	1.20644	1.19489	1.27762	1.52508	358	1.55201	1.0345	2.12065	0.978561	1.26666	358	1.3084	1.04654	0.990456	0.81796	1.47521	358	1.18133	1.21695	1.43278	0.901856	1.4937	358	1.42473	1.36021	0.836535	1.11087	1.35835	358	1.63778
359	2.20327	1.94496	1.62205	1.78259	1.45488	359	1.6562	1.40319	1.32694	2.34546	1.30709	359	1.57909	1.38269	1.13171	2.29972	0.750825	359	0.851328	1.10972	1.21917	1.18982	1.31355	359	1.7343	0.984797	1.6809	0.741774	0.89111	359	1.13216	0.993002	1.14697	0.818763	1.58854	359	1.49094	1.5628	1.81136	0.989801	1.35366	359	1.40709	1.45833	0.986785	1.23174	1.44815	359	1.27235
360	2.01607	2.28153	1.36219	2.33263	1.03743	360	2.00624	1.60146	1.15289	2.27044	1.66486	360	1.47757	1.18242	0.552363	2.22115	0.908638	360	1.16327	1.31725	1.29322	1.40828	1.292	360	1.50322	0.87448	2.29996	0.827392	0.667163	360	1.56359	0.924836	1.0067	0.973877	1.76005	360	1.45271	1.47166	1.82181	1.07884	1.44838	360	1.48749	1.25525	0.720819	1.1162	1.01339	360	1.52803
361	1.64206	2.20233	1.70882	2.01643	1.03865	361	1.67465	1.48778	1.26756	1.94458	1.02546	361	1.59285	0.940062	0.888296	2.17273	1.44807	361	1.19288	1.16618	1.27128	1.22675	1.35129	361	1.55453	0.746145	1.72355	1.14676	1.14341	361	1.34793	0.827489	0.96634	0.517955	1.67643	361	1.15951	1.38981	1.54547	0.989186	1.22173	361	1.6036	0.636935	0.753242	0.694515	1.04291	361	1.67082
362	1.75321	2.19339	1.32234	1.48349	1.13434	362	2.05678	1.46593	1.32856	2.15219	1.47812	362	1.5844	0.819965	0.491767	2.18743	1.53298	362	0.923835	1.2773	1.18809	1.12602	1.66333	362	1.98492	0.736697	1.7886	0.930128	0.93384	362	1.3213	1.2368	1.10623	1.00036	1.88194	362	1.37461	1.31079	1.62813	1.22953	1.73107	362	1.54512	1.39384	0.803533	0.984575	1.19364	362	1.54166
363	1.6685	2.11143	1.35441	1.91114	1.10412	363	1.98409	2.16096	1.24278	2.56656	1.63706	363	1.54647	1.00918	0.570072	2.05546	1.51475	363	0.874989	1.34462	1.83031	1.27805	1.59634	363	1.69777	1.2999	2.16512	0.9518	1.16609	363	1.13138	0.742248	1.01722	1.10027	1.95448	363	1.54508	1.60165	1.20688	0.847391	1.30948	363	1.37296	1.74576	0.591535	1.12575	1.69954	363	1.56192
364	2.16107	2.31725	1.17295	1.41645	1.46084	364	2.14108	2.0434	1.26588	2.44195	1.48431	364	1.48239	1.46094	0.637373	2.1623	1.52691	364	1.06655	1.42209	1.39158	1.62506	1.38441	364	1.3873	1.11038	1.59312	0.999199	1.173	364	1.21547	0.835066	1.13475	0.604512	1.75366	364	1.47012	1.56609	1.43901	1.05002	1.1211	364	1.39618	1.61972	0.890193	0.84167	1.33822	364	1.68573
365	1.80956	2.29582	1.33964	1.9295	1.14858	365	1.51648	1.7349	1.33219	2.25827	1.44674	365	1.56794	0.410763	0.691809	2.198	1.79583	365	1.16893	1.04229	1.17197	1.40305	1.40299	365	1.17366	1.82933	2.08646	0.932619	0.97334	365	1.24458	0.898807	0.610023	0.895148	1.89105	365	0.690586	1.60602	1.60013	1.16186	1.13065	365	1.3273	0.898985	0.824442	1.12681	1.49043	365	1.62106
366	1.93707	2.19574	1.38633	2.27946	1.10264	366	1.87687	1.62698	1.35889	2.18497	1.48284	366	1.64605	1.3606	0.675856	2.29501	1.44226	366	1.04136	1.07205	1.39506	1.44073	1.43416	366	1.50895	0.79717	2.09389	1.22336	1.02728	366	1.11255	0.914766	0.804515	0.555609	1.80946	366	1.22733	1.61139	1.46148	1.28283	1.73608	366	1.42762	1.38539	1.18311	0.657086	1.50961	366	1.4136
367	1.46408	2.32092	1.22638	1.78824	1.37483	367	2.05421	1.59608	1.37697	2.17385	1.52964	367	1.37678	0.973177	0.740053	2.10117	1.48016	367	1.04022	1.07226	1.2791	1.36802	1.36119	367	1.7795	1.24853	1.78635	1.2019	1.11929	367	1.35746	0.871221	1.0209	1.05863	1.85404	367	1.83516	1.2916	1.24693	0.676442	1.3028	367	1.27199	1.34846	1.24031	0.813912	1.45349	367	1.66706
368	1.96733	1.98791	1.3046	1.4614	1.40386	368	1.70427	1.84494	1.12668	2.05005	1.29719	368	1.44866	1.6194	0.885055	2.24988	1.4882	368	1.30219	1.16296	1.38081	1.31101	1.59111	368	1.74621	1.07599	1.87123	1.12957	1.26842	368	1.31395	0.984521	0.980025	0.980058	1.47135	368	1.37835	1.62696	1.38006	1.24781	1.42791	368	1.44423	1.40726	0.741169	1.00864	1.4906	368	1.4511
369	2.39626	2.12518	1.28139	2.08812	1.28398	369	1.78592	1.70439	1.31494	1.89931	1.35681	369	1.61617	1.72308	0.717838	2.19179	1.7883	369	1.7544	1.66655	1.50056	1.35019	1.3779	369	1.40165	0.918622	1.92526	1.10188	1.1118	369	1.47568	0.730052	0.859697	0.653361	1.95	369	1.40044	1.34292	2.02489	1.27949	1.32476	369	1.33294	1.34691	0.887889	1.00555	1.05979	369	1.49206
370	1.94971	1.82893	1.29052	1.59288	1.16112	370	1.7428	1.66827	1.36553	2.24694	1.57075	370	1.38547	1.37032	0.663411	2.11435	1.52005	370	1.58688	1.40419	1.39768	1.1898	1.59568	370	1.45966	1.51855	2.16866	1.01405	1.31849	370	1.21624	0.969369	1.03644	0.844525	1.82168	370	1.54393	1.65661	2.06975	1.26137	1.7102	370	1.33859	1.65883	1.14116	1.56345	1.44888	370	1.44932
371	1.56109	1.98821	1.22865	1.82375	0.75337	371	2.08385	1.68534	1.28261	1.73019	1.46601	371	1.59582	1.67661	0.704421	2.09781	1.38939	371	1.62915	1.2321	1.76143	1.31705	1.40003	371	1.27432	1.17288	2.16517	0.780209	0.970003	371	1.63202	0.720395	0.615095	0.856474	1.64909	371	1.80269	1.80744	2.06189	1.10815	1.51963	371	1.33531	1.47341	1.02053	1.01527	1.70432	371	1.40777
372	1.83822	2.04463	1.50033	1.92119	1.13845	372	1.87052	1.69466	1.16307	2.12386	1.14395	372	1.2442	1.61145	0.480209	2.10897	1.58062	372	1.6027	1.70154	1.31197	0.681293	1.32413	372	1.0476	1.2263	2.42263	0.823554	0.944552	372	1.44009	0.916206	0.869445	0.800585	1.9992	372	1.44214	1.47866	1.52283	1.15953	1.44118	372	1.28421	1.02319	0.781604	1.00865	0.722728	372	1.59493
373	1.62717	1.96014	1.64983	1.77234	1.00436	373	1.75305	1.88575	1.35573	2.12326	0.581567	373	1.48143	1.53862	0.709537	1.87747	1.33244	373	1.6593	1.78077	1.32559	0.83227	1.41333	373	1.31643	0.997015	2.08814	0.740316	1.33936	373	1.26855	0.713291	1.31439	0.754606	1.63941	373	1.87004	1.84735	1.66133	1.16151	1.6412	373	1.51747	1.21712	0.709071	1.23794	0.851548	373	1.56043
374	2.05298	2.05657	1.47289	1.45159	1.22166	374	1.83878	1.57782	1.38543	2.00783	1.39553	374	1.41803	1.51169	0.59841	2.05017	1.51629	374	1.92788	1.65766	1.48017	0.817251	1.43835	374	1.84604	1.03057	2.12037	0.806297	1.05954	374	1.46676	0.812721	0.888007	0.626583	2.06562	374	1.45926	1.73342	1.73491	1.27553	1.38206	374	1.39229	0.874451	0.476771	1.22821	1.04927	374	1.58931
375	2.26157	2.07626	1.28357	2.10408	0.792563	375	1.54195	1.96389	1.31795	1.52816	1.52004	375	1.45497	1.57828	0.505698	2.0152	1.69649	375	1.52299	1.76982	2.03598	0.534929	1.4547	375	1.45729	0.743953	1.58795	0.917461	1.08084	375	1.41667	0.96083	1.09645	0.550683	2.01435	375	1.39123	1.27287	1.77829	1.34269	1.54841	375	1.38527	1.77034	0.380904	0.934891	1.69775	375	1.36754
376	2.40833	2.20012	1.29308	1.28458	1.36698	376	1.14223	1.63474	1.18384	1.60247	1.65668	376	1.47016	1.33436	0.575989	1.99971	1.35618	376	1.8025	1.78601	1.47797	0.615436	1.52994	376	1.30982	0.970176	2.15604	0.901029	1.10505	376	1.22638	1.28233	0.978884	0.783926	1.8966	376	1.03924	1.38887	1.44535	1.38184	1.48177	376	1.33952	1.75154	0.714796	1.02247	1.52563	376	1.60566
377	1.87889	2.28043	1.30368	1.55093	1.60608	377	1.1956	1.51342	1.26008	2.12781	1.58128	377	1.30153	1.39014	0.677506	2.19475	1.25452	377	1.94166	1.74496	1.39726	0.685119	1.52978	377	1.17969	1.28206	1.92386	0.828682	0.989354	377	1.67434	1.17675	0.904511	1.42675	1.66778	377	1.31669	1.67638	1.49512	1.52387	1.52444	377	1.48452	1.88781	0.757089	0.886338	1.43682	377	1.53329
378	1.82653	2.1578	1.29678	1.68173	1.60593	378	1.4511	1.7343	1.20104	1.63571	1.95084	378	1.79597	0.985668	0.818677	1.86429	1.67428	378	1.15401	1.69553	1.28311	1.20412	1.36903	378	0.879555	1.57744	2.07066	0.816459	1.14781	378	1.35712	1.39281	0.978843	0.7376	1.55092	378	1.49239	1.54953	1.46964	1.35676	1.68313	378	1.36049	1.80361	0.50216	1.38415	1.27177	378	1.49325
379	2.03128	2.47142	1.26573	1.88527	1.09786	379	1.07186	1.72586	1.3207	1.30198	1.29137	379	1.49382	0.776863	0.481922	2.01801	1.23213	379	1.25112	1.809	1.41232	1.04815	1.48456	379	1.28106	1.14993	2.27508	0.842395	0.670359	379	1.22834	0.559077	0.92921	1.00695	1.89696	379	1.87576	1.91277	1.42821	1.20348	1.50694	379	1.23572	1.48005	0.661245	1.36136	1.6401	379	1.45643
380	1.84939	2.01743	1.43302	1.37613	1.3768	380	1.02311	1.95054	1.35547	2.30054	1.62166	380	1.81519	0.397928	0.58596	1.8847	1.80774	380	0.964342	1.76772	1.57635	0.792326	1.39135	380	1.38599	0.943153	1.71899	0.741282	1.2015	380	1.54867	0.996282	0.869835	0.956407	1.7648	380	1.06101	1.66511	1.67839	1.00663	1.25639	380	1.28726	2.04188	1.01742	0.859501	1.63974	380	1.41839
381	1.77569	1.94971	1.54826	1.28288	1.38249	381	1.05368	1.81825	1.43083	2.1863	1.543	381	1.67549	1.37468	0.462786	2.10765	1.11552	381	1.5667	1.73852	1.29048	1.26047	1.53908	381	1.58758	1.34118	1.55284	0.855089	0.699426	381	1.36067	1.05362	1.14108	0.66612	1.83194	381	1.00073	1.88353	1.74706	0.937534	1.81087	381	1.21926	1.74763	0.917524	1.34992	1.62598	381	1.55253
382	2.68573	1.95033	1.56037	1.40995	1.14573	382	0.849301	1.45015	1.19183	1.60793	1.45994	382	1.89759	1.54186	0.567736	1.94556	1.44085	382	1.41892	1.69551	1.60341	1.99817	1.31659	382	1.30636	1.07473	1.84355	0.587297	0.500696	382	1.28667	1.17138	0.977459	0.868828	1.62353	382	1.34141	1.91421	1.80701	1.20476	1.66006	382	1.38361	0.911365	0.485133	0.943963	1.39499	382	1.49779
383	1.81586	1.84925	1.35355	1.76863	1.56714	383	1.24304	1.45463	1.15506	1.81281	1.19176	383	1.76603	0.969266	0.740846	2.26757	1.41155	383	1.25457	1.69898	1.45577	1.7989	1.61685	383	1.62793	1.10791	2.11807	0.846778	0.759674	383	1.19169	1.02943	0.744316	1.01535	1.64939	383	1.32149	1.95398	1.43058	0.716733	1.57911	383	1.2264	1.74764	0.806358	0.995377	1.30584	383	1.47807
384	1.60116	1.87834	1.32624	1.9945	1.25864	384	1.40774	1.48144	1.35154	1.61963	1.94904	384	1.71147	1.05068	0.726779	2.14567	2.40129	384	1.25585	1.8101	1.41817	2.02969	1.39556	384	1.50164	1.66107	1.71654	0.878237	0.840033	384	1.22539	1.16846	1.12886	0.634039	1.69065	384	1.80839	1.63873	1.30426	0.843859	1.4719	384	1.32415	1.77371	0.431352	1.04289	1.11747	384	1.50801
385	1.92956	1.82732	1.21894	0.999217	1.37032	385	1.50798	1.31523	1.32941	2.09906	1.44562	385	1.63707	1.11457	0.788483	2.48419	1.85388	385	2.02513	1.68618	1.6152	1.88452	1.5876	385	1.53357	1.19461	1.92504	0.86232	1.35044	385	1.38602	1.44061	0.903687	0.419118	1.47654	385	1.82636	2.16577	1.27697	0.728757	1.15423	385	1.30851	1.41684	0.613967	0.885833	1.76904	385	1.34836
386	2.08084	1.96573	1.20712	1.03164	0.941278	386	1.63337	1.56404	1.18155	1.69054	1.51096	386	1.70298	1.61165	0.680193	2.06947	1.86916	386	1.58683	1.71011	1.65472	1.87018	1.37652	386	1.0251	1.08597	1.98866	0.888153	1.17904	386	1.41378	1.54974	1.06878	0.554437	1.32415	386	1.56411	1.94996	1.52899	1.06905	1.41626	386	1.34711	1.2309	0.656464	1.02881	1.29753	386	1.69852
387	2.08138	1.9565	1.45532	1.11838	1.18786	387	1.67033	1.42712	1.22365	2.0719	1.3723	387	1.46314	1.60037	0.785524	1.41039	1.75664	387	1.84776	1.59667	1.28122	2.26878	1.29174	387	1.28207	1.2197	2.15425	0.984908	0.989532	387	1.53387	1.66694	0.803401	1.23212	1.56732	387	1.70939	2.09408	1.41419	0.868574	1.51711	387	1.33728	1.66029	1.51543	0.97364	1.22198	387	1.19993
388	1.30288	2.12386	1.39085	0.415905	0.931149	388	1.86656	1.57944	1.24684	1.57831	1.44296	388	1.42381	1.65174	0.282886	1.53841	1.78506	388	1.67822	1.62304	1.5251	2.20453	1.54714	388	1.18745	1.52241	2.55624	0.714526	0.606172	388	1.37235	1.32751	0.889912	0.775444	1.55901	388	1.29776	1.9075	1.0253	1.09158	1.80755	388	1.3775	1.48287	1.07041	0.930154	1.25783	388	1.38711
389	1.785	1.74673	1.21289	1.2857	0.958226	389	2.06705	2.14267	1.27874	1.62041	1.34015	389	1.57538	0.919496	0.803572	1.0029	1.70163	389	1.99989	1.71889	1.91705	2.2054	1.50189	389	1.74548	1.51957	1.92045	0.782673	0.766284	389	1.88499	1.61942	1.40296	1.2339	1.51439	389	1.65818	2.20867	1.42934	1.19556	1.80138	389	1.4982	1.44523	0.840989	1.25741	0.91365	389	1.27083
390	2.55918	1.96918	1.33309	1.67717	0.936172	390	1.77727	1.84515	1.32129	2.21952	1.38233	390	1.74791	1.1265	0.544838	1.74357	1.69977	390	2.16257	1.76534	1.52764	2.43108	1.44063	390	1.56038	1.25304	1.73845	0.841386	1.17739	390	1.36982	1.05488	0.601007	1.2177	1.48135	390	1.99259	1.5728	1.65679	0.940177	1.7631	390	1.24679	1.52765	1.2034	1.41583	1.23255	390	1.46719
391	1.91688	1.91666	1.24084	1.77356	1.77225	391	1.9934	1.73268	1.25382	2.31246	1.46836	391	1.79018	0.90416	0.7396	1.18227	1.83935	391	1.95889	1.78188	1.39915	2.27669	1.51302	391	1.24977	1.27289	1.97702	0.862409	1.06233	391	1.2799	1.34831	1.29165	1.33221	1.4009	391	1.62898	1.81816	1.14954	1.23516	1.14134	391	1.43237	1.49259	0.379921	1.48871	1.12816	391	1.53614
392	2.08367	1.84	1.2715	1.42537	1.42532	392	1.95714	1.53882	1.27358	2.30313	1.95545	392	1.42852	1.50023	0.7827	0.963673	1.65565	392	1.89801	1.63776	1.44312	2.10785	1.44217	392	1.05842	1.5096	1.53268	0.463383	1.16629	392	1.64709	1.67954	1.03618	1.24176	1.61254	392	1.35532	1.88701	1.33237	1.25223	1.60502	392	1.41216	1.94398	0.672221	1.20564	1.16778	392	1.60427
393	1.90247	1.95946	1.19484	2.09288	1.20359	393	2.09541	1.99415	1.33218	1.98285	1.33674	393	1.41692	1.59253	0.846899	1.52273	2.01309	393	1.79207	1.7494	1.58464	2.12378	1.46764	393	1.17704	1.62728	1.57765	0.742798	0.758094	393	1.60075	1.46802	0.689537	1.31981	1.40982	393	1.78117	1.87606	1.61721	0.931111	1.90796	393	1.58487	1.62759	1.10085	1.40483	1.21655	393	1.53269
394	2.41582	1.602	1.22288	1.69291	1.20755	394	1.69348	1.66636	1.24555	2.51623	1.43529	394	1.46119	1.32022	0.691184	1.45167	1.88513	394	2.00161	1.74892	1.30889	2.00821	1.33682	394	1.35011	1.59613	1.87395	0.698511	0.846428	394	1.49621	1.63092	0.79314	1.68817	1.54326	394	1.48083	1.72266	1.46619	1.14784	1.1877	394	1.3863	1.70292	0.815005	1.7957	1.3647	394	1.44113
395	1.73007	1.82146	1.42881	2.14137	1.25757	395	2.44737	1.60279	1.42267	2.1085	1.27152	395	1.73726	1.3448	0.528349	1.40626	1.84704	395	1.95021	1.6984	1.67009	1.90425	1.40362	395	1.34141	1.41097	1.59803	1.00771	0.992443	395	1.33714	1.7543	1.12332	1.28577	1.68239	395	1.78423	1.36281	1.36475	0.961919	1.60608	395	1.33069	1.40659	0.948424	1.43513	1.01491	395	1.55767
396	2.17234	1.83122	1.26676	2.26749	1.14397	396	1.51485	1.72788	1.09556	2.01454	0.89568	396	1.74695	1.73261	0.611367	1.48939	1.53303	396	2.32074	1.84042	1.09771	1.91679	1.39788	396	1.29674	1.4987	1.82588	0.487431	0.767762	396	1.36904	1.5535	1.50879	1.38286	1.74884	396	2.1645	1.8615	1.47861	1.03764	1.81537	396	1.59439	1.28286	0.845526	1.60718	1.12398	396	1.54748
397	2.11561	2.01454	1.43705	1.66174	1.17311	397	2.01484	1.90209	1.21148	1.69171	1.54388	397	1.59082	1.31691	0.61574	1.4533	1.48506	397	1.76636	1.78269	1.30107	0.91659	1.44273	397	1.5773	1.30017	1.57653	0.380607	1.04173	397	1.35589	1.37417	0.737756	1.65814	1.84115	397	1.18639	1.97708	0.903386	1.53349	1.44176	397	1.4244	1.4961	0.618619	1.72115	1.46845	397	1.60613
398	2.26257	2.02497	1.15852	1.71212	1.14211	398	1.91702	1.71065	1.36555	2.31743	1.18625	398	1.36789	1.6422	1.37244	0.813436	1.75079	398	1.85955	1.74225	1.21217	1.3545	1.3704	398	1.41287	1.45253	1.63996	0.861642	1.13319	398	1.33165	1.51564	0.522641	1.31657	1.95881	398	1.78965	2.0269	1.44824	1.33136	1.3579	398	1.34493	1.64918	0.7741	1.41339	1.26694	398	1.29516
399	2.02328	1.56966	1.22934	1.16276	0.929067	399	2.11765	1.6724	1.12585	2.43748	0.988664	399	1.69409	1.63782	1.34683	1.14518	1.95519	399	1.92613	1.68814	1.0664	0.810178	1.37826	399	1.67111	1.55923	1.60005	0.658748	1.48986	399	1.30597	1.40488	0.65592	1.37917	2.079	399	1.40512	1.82425	1.26565	1.44233	1.33423	399	1.50217	1.55841	1.22474	1.70147	1.47092	399	1.56505
400	1.92589	1.79962	2.01967	1.07569	0.918831	400	1.81493	1.64672	1.10405	2.31532	1.24914	400	1.53304	1.70038	1.28046	0.972768	1.91747	400	2.06339	1.67179	0.948758	0.698212	1.23833	400	1.27339	1.78742	1.66941	0.96865	0.706695	400	1.1813	0.634235	0.580415	1.56482	1.92979	400	1.05911	2.15547	1.63926	1.50591	1.29172	400	1.37439	1.37594	0.83114	1.74748	1.22466	400	1.52473
401	1.56221	2.11175	1.57746	1.13069	1.2591	401	1.23813	1.95333	1.21347	1.96001	1.15792	401	1.61767	1.99338	1.24509	1.42262	1.96128	401	1.98258	2.08176	0.946139	0.725132	1.22808	401	1.53163	1.51864	2.04838	1.47254	0.859224	401	1.29412	0.982723	0.799489	1.70892	1.8027	401	1.11739	2.01355	0.859936	1.00645	1.64403	401	1.54544	1.46798	1.09654	1.5689	1.44097	401	1.59984
402	2.28783	1.86861	1.83618	1.08508	1.21782	402	1.89031	1.90652	1.55509	2.47004	1.67022	402	1.62671	1.6061	1.25937	1.73362	1.60744	402	1.70498	1.61617	0.955964	0.901555	1.63606	402	1.5732	1.66068	1.82844	0.740814	0.963185	402	1.37123	0.643213	0.764414	1.40397	1.80906	402	1.6282	1.55013	1.18904	0.656313	1.37042	402	1.39276	1.5623	0.533262	1.45204	1.23225	402	1.5843
403	2.57895	2.03804	1.47839	1.31014	1.0376	403	1.81221	1.61707	1.0964	1.99092	0.996509	403	1.6178	1.43558	1.39431	1.23308	1.82857	403	2.43816	1.56621	1.13637	1.20391	1.392	403	1.52302	1.87761	1.68301	1.26985	0.96355	403	1.20279	1.08952	0.497901	1.42939	1.49583	403	1.73429	1.68757	0.71717	0.96218	1.16957	403	1.28833	1.43587	0.917007	1.54871	1.47948	403	0.98722
404	2.18424	1.76046	1.65416	1.18384	0.875194	404	1.89891	1.62263	1.35117	1.64391	1.09272	404	1.48333	1.79235	1.30905	1.47348	1.69483	404	2.03318	1.88398	0.914165	0.714616	1.66984	404	1.44401	1.37072	1.78243	0.972108	0.866456	404	1.30653	1.13182	0.789907	1.49096	1.87984	404	1.43049	1.25416	0.982157	0.769682	1.50421	404	1.33395	1.66305	0.835826	1.47368	1.25776	404	1.14281
405	1.96554	1.94288	2.03594	1.24389	1.09276	405	1.67856	1.63961	1.18686	1.77768	0.873817	405	1.62417	1.43388	1.34316	1.57821	1.74311	405	1.99283	1.68714	1.06686	0.644632	1.32808	405	1.44099	1.45345	2.00935	1.21755	0.68845	405	1.36371	1.20689	0.567335	1.4316	2.05698	405	1.53509	1.24384	1.32193	0.970347	1.13706	405	1.46929	1.3449	0.644411	1.68671	0.980967	405	0.968506
406	1.5864	1.90172	1.73274	1.06655	0.993894	406	1.77592	1.54592	1.07976	2.04515	1.38894	406	1.85606	1.93353	1.22035	1.52409	2.12788	406	1.7738	1.64587	1.11695	1.37467	1.42823	406	1.74689	1.39593	1.93549	1.22327	0.755671	406	1.2604	0.821208	0.449748	1.70131	1.75332	406	1.16347	1.17824	1.02996	1.0076	1.82717	406	1.26718	1.32891	0.760937	1.50595	1.7412	406	0.746183
407	2.24103	2.07164	1.75161	1.61571	1.22098	407	1.75228	1.55835	1.18389	1.69812	1.65451	407	1.76488	1.68204	1.29862	1.56936	2.16703	407	2.08841	1.72892	0.945145	0.712355	1.34036	407	1.50496	1.36046	1.46694	0.863485	0.701954	407	1.1506	0.89193	0.559048	1.00884	1.9823	407	1.42305	1.37833	0.961748	0.756234	1.16266	407	1.467	1.43781	1.21947	1.40451	1.15307	407	1.20117
408	1.69378	2.43745	1.93749	1.98149	1.2701	408	1.71639	1.72818	1.20184	1.61198	1.26327	408	1.76515	1.873	1.12987	1.50253	1.96326	408	1.53161	1.51625	1.03063	1.37483	1.47207	408	1.21295	1.59258	1.90813	0.981991	0.884905	408	1.20266	0.915543	0.448662	1.45718	1.47821	408	1.65074	1.53393	0.992818	1.24442	1.67335	408	1.33287	1.46206	0.951116	1.27133	1.58099	408	1.03671
409	1.92186	2.0895	1.78375	2.03829	1.12177	409	2.27306	1.58777	1.17067	1.99196	1.32641	409	1.68733	2.04343	1.28958	1.96516	1.96777	409	0.988157	1.69307	1.09214	1.37733	1.46012	409	1.35713	1.50998	1.70036	0.914812	0.745372	409	1.32303	0.356761	0.36817	1.02582	2.28206	409	1.14928	1.24015	1.05128	0.838121	1.15063	409	1.44016	1.52199	1.1535	1.43108	1.05259	409	1.15759
410	2.01119	2.34225	1.88532	1.28721	1.22779	410	1.89213	1.61143	1.21798	1.54295	1.23399	410	1.75835	1.34795	1.48508	2.12185	2.2546	410	0.858419	1.768	1.06406	1.20455	1.44162	410	1.41844	1.4773	1.96158	0.756692	0.724986	410	1.44968	1.29099	0.730923	1.00874	1.68156	410	1.35651	1.54638	0.875456	0.551176	1.16376	410	1.45626	1.66819	0.799387	1.22465	1.66521	410	1.34311
411	2.01862	2.22266	1.93448	1.4227	1.34238	411	2.12424	1.60713	1.22007	2.40742	1.68398	411	1.77284	0.897095	1.24688	2.24843	1.30498	411	1.41995	1.90401	1.13564	1.1997	1.38767	411	1.49698	1.57163	2.02184	0.595318	0.63838	411	1.47456	0.475646	0.611418	1.09154	1.87862	411	0.602713	1.4008	1.21994	0.323282	1.45113	411	1.42612	1.40357	0.627385	0.984774	1.17401	411	1.15339
412	1.97661	2.7192	1.9079	1.17845	1.47711	412	1.98593	1.42349	1.2154	2.09123	1.71278	412	1.51535	1.27028	1.32912	2.10735	1.65642	412	1.46742	1.89567	1.2843	1.2909	1.47749	412	1.5512	1.4383	2.23284	0.855658	0.698536	412	1.35584	1.3669	0.32898	1.65908	1.6326	412	1.42397	1.83068	1.20915	1.19096	1.59436	412	1.44596	1.33697	0.738336	1.25609	1.59846	412	1.62536
413	1.86922	2.54131	1.92373	1.13113	1.6804	413	1.87126	1.43686	0.596192	1.72083	2.22773	413	1.7211	1.37903	1.22504	2.08789	1.40734	413	1.79629	1.68813	0.903489	1.24531	1.46588	413	1.49532	1.48171	1.99141	0.880131	1.27559	413	1.39574	1.45902	0.580041	1.47819	1.78224	413	0.792666	1.21734	1.77056	0.993002	1.59366	413	1.30092	1.70725	0.758244	0.872929	1.30515	413	1.49666
414	1.90391	2.16241	1.65055	1.18256	0.804918	414	2.12567	1.8928	0.505804	1.94737	2.0356	414	1.59343	1.23474	1.50418	1.9175	1.30681	414	1.19675	1.82896	1.17745	1.38075	1.42258	414	1.36587	1.25004	1.52039	0.725916	1.67386	414	1.18582	1.33524	0.882572	1.46918	2.17497	414	1.05681	1.15608	1.05595	0.778925	1.67574	414	1.25236	1.90412	0.587573	0.665751	0.906295	414	1.49562
415	2.45828	2.09558	1.78252	1.0359	1.17028	415	1.81236	1.64866	0.392633	2.1741	2.15184	415	1.84803	0.846851	1.20916	2.25517	1.07963	415	1.41186	1.76694	1.09992	1.37096	1.41081	415	1.4126	1.52505	1.58562	1.05595	0.796353	415	1.40481	1.04156	0.943372	1.40332	2.37273	415	1.40717	1.43513	1.11271	1.20352	1.35619	415	1.31606	1.54153	0.80868	0.90476	1.25821	415	1.67607
416	2.04332	2.25134	1.96028	0.648884	1.23337	416	2.4413	1.5348	0.747281	1.81969	2.2299	416	1.20065	1.02962	1.29737	2.26496	1.76417	416	1.03614	1.68853	1.01436	0.72182	1.37166	416	1.40733	1.42762	1.71279	0.813722	0.776114	416	1.29814	1.06799	0.476876	1.56307	1.80128	416	1.49833	1.38914	1.15215	1.13522	1.82719	416	1.35703	1.35364	1.01662	0.951367	1.38181	416	1.25142
417	2.14595	1.86688	1.89122	1.02619	1.31081	417	1.89363	1.75517	0.78863	2.34816	2.26733	417	1.41281	1.21873	1.24133	2.32002	1.48004	417	1.02138	1.72462	1.0722	0.559353	1.49151	417	1.4019	1.32737	2.06728	0.780652	0.86755	417	1.20996	0.920636	0.799442	1.30738	1.81741	417	0.897519	1.40567	1.04064	1.09051	1.6335	417	1.50728	1.21675	0.949319	1.279	0.883716	417	1.29357
418	2.02732	2.51913	1.4996	1.36762	1.09586	418	1.71336	1.4159	0.924378	1.96024	1.809	418	1.83856	1.65723	1.22305	2.00509	1.24737	418	1.26768	1.62526	1.01899	0.883912	1.36226	418	1.49696	1.42162	1.87504	0.922008	0.799713	418	1.30556	1.15016	0.954198	1.2388	1.79012	418	1.45042	1.4012	1.34589	1.39449	1.2743	418	1.45542	1.14678	1.01084	1.23074	1.64166	418	1.23475
419	2.11094	2.47242	1.82602	1.06243	1.04387	419	1.47058	1.63848	0.890129	2.10008	2.2102	419	1.88236	1.7396	1.4781	2.07061	1.46909	419	0.875906	1.52184	1.00001	0.696707	1.53397	419	1.32236	1.6355	2.12022	1.06698	1.52874	419	1.36635	1.13975	0.758742	1.60971	1.83265	419	1.19351	1.59633	1.88106	1.06228	1.66096	419	1.34059	1.15378	0.403874	1.16115	1.55449	419	1.50464
420	1.51199	1.96532	1.83312	1.08959	1.00383	420	1.66419	1.37305	0.954794	1.88801	2.11965	420	1.68099	1.58861	1.54139	2.49501	1.20704	420	1.16259	1.64943	1.49219	0.809988	1.4244	420	1.13693	1.46032	2.15952	0.866401	1.5212	420	1.71783	1.05077	1.12003	1.55838	1.90855	420	0.906566	1.44313	0.926902	0.864146	1.396	420	1.20213	1.38377	0.728323	0.682738	1.44685	420	1.18815
421	2.39545	2.64977	1.554	1.01775	1.41329	421	1.56194	1.45786	0.840423	2.4613	2.10192	421	1.68524	1.69934	1.33511	2.55754	1.95173	421	1.21918	1.56731	1.65156	0.643874	1.5429	421	1.24194	1.41873	2.17695	0.807442	1.68913	421	1.44277	1.27904	1.04096	1.34294	1.94444	421	1.55481	1.37102	0.989761	1.38719	1.39322	421	1.3854	1.34602	0.540543	1.23963	1.35281	421	1.39234
422	1.99269	1.98444	1.69489	0.82684	1.12152	422	1.87877	1.85948	0.960127	1.76982	1.67491	422	1.78974	1.58995	1.22352	2.42447	2.07305	422	0.916546	1.6915	1.71822	0.973511	1.35144	422	1.62399	1.46758	2.09097	0.809808	1.55127	422	1.33417	1.47613	0.653278	1.7339	1.50775	422	1.21933	1.5354	1.00087	1.18345	1.03164	422	1.4485	1.62538	0.720364	0.817088	1.48244	422	1.24548
423	0.985096	1.87395	1.20728	1.2052	1.4715	423	1.62814	1.56246	0.826888	2.11176	1.68345	423	1.66756	1.66779	1.45867	2.39055	1.95056	423	0.995956	2.04741	1.67258	0.624474	1.38855	423	1.04242	1.73563	1.92303	1.00456	1.57947	423	1.17811	1.56187	0.626885	1.63925	2.0723	423	1.46847	1.60199	1.10443	1.13017	1.64556	423	1.33325	2.0279	0.593846	0.964409	1.86903	423	1.1135
424	1.49303	1.95346	1.10929	0.967483	1.10437	424	1.74998	1.48081	0.738039	1.83045	1.50414	424	1.48126	1.43209	1.30307	2.45131	1.59211	424	1.02453	1.86271	1.03333	1.11744	1.38301	424	1.76604	1.59957	1.65357	0.894057	1.53251	424	1.23617	1.67606	0.359023	1.45663	1.77067	424	1.06739	1.42265	1.04024	0.518606	1.27244	424	1.16925	1.67319	1.00569	1.04232	1.39796	424	1.24279
425	1.91805	1.99608	2.14675	0.794324	0.761321	425	1.98624	1.19844	1.2432	2.14298	1.37348	425	2.13467	1.45126	1.27571	2.17667	1.84222	425	1.20267	1.83982	1.63287	1.35978	1.29212	425	1.12393	1.71494	1.92446	1.05879	1.5183	425	1.5619	1.77828	0.633245	1.32123	2.10463	425	0.70813	1.32868	0.608039	1.45024	1.29114	425	1.18415	1.85862	0.750565	1.42016	1.29631	425	0.860619
426	1.69015	2.10733	1.86847	0.921551	1.14714	426	1.50408	1.09833	0.646626	1.63192	1.38529	426	1.60103	1.41273	1.17578	2.03989	1.48482	426	1.26451	1.56864	1.30414	1.24971	1.46997	426	1.5642	1.97579	2.04863	1.15117	0.888041	426	1.27998	1.65152	0.52142	0.999724	1.79811	426	1.31486	1.13904	1.4623	1.2872	1.81495	426	1.19267	1.7276	1.05613	1.63109	1.68527	426	1.70035
427	2.02644	2.12165	1.48427	0.977215	1.25069	427	1.73138	0.853575	0.947464	1.69316	1.57159	427	1.4693	1.6151	1.24209	2.09374	2.19766	427	1.27784	1.73049	1.19894	0.943725	1.4028	427	1.2454	1.6259	2.165	1.05098	0.766806	427	1.38906	1.66289	0.571849	1.63251	1.96384	427	1.34631	1.30975	1.36146	0.616237	1.71367	427	1.43241	1.74224	0.534163	1.36788	1.60441	427	1.49466
428	1.92112	2.14419	1.46808	1.38721	1.11771	428	1.51963	1.18144	1.23758	1.80246	1.56854	428	1.64825	1.69699	1.40244	2.36301	1.65021	428	1.59057	1.81461	1.171	0.562118	1.34938	428	1.15387	1.81391	2.47911	1.20696	0.636986	428	1.42657	1.29705	0.501843	1.67444	1.93802	428	1.21664	1.25476	1.29719	0.504985	1.43428	428	1.33668	1.22159	0.614702	1.25599	1.55021	428	1.4333
429	1.63402	2.25007	1.18176	1.23844	1.14058	429	1.90169	0.722868	1.56777	1.89972	1.80431	429	1.70001	1.8995	1.45928	2.33878	1.67029	429	1.41341	1.74972	1.30495	0.862011	1.28683	429	1.41616	1.33701	2.18643	0.420611	1.46674	429	1.48462	1.50082	0.489294	1.87579	1.51324	429	1.30694	1.32547	1.24051	0.30389	1.64343	429	1.3507	1.38652	0.50473	1.23215	1.64263	429	1.45242
430	1.83165	1.98311	1.20771	1.23575	0.985228	430	1.80754	1.2078	1.39314	1.82338	1.6232	430	1.83621	1.93155	1.45847	2.26558	2.29343	430	1.20909	1.63404	1.8123	0.449999	1.66257	430	0.752827	1.73412	2.02533	0.39395	1.03722	430	2.07545	1.05681	0.38341	1.34291	1.87675	430	1.22876	1.40087	1.46196	0.999223	1.49486	430	1.24412	1.33349	0.786986	1.43734	1.07457	430	1.58433
431	1.81362	1.75427	1.34252	1.02482	1.04663	431	1.67422	0.969307	1.21201	1.93597	1.65671	431	1.62723	1.58075	1.30152	2.37671	1.93815	431	1.41582	1.57497	1.15567	1.49322	1.47235	431	1.37102	1.616	2.10157	0.927119	1.09272	431	1.2582	1.4684	0.891236	1.50021	2.00885	431	1.40316	1.29685	1.0272	0.394811	1.5315	431	1.38992	1.66565	1.02285	1.32979	1.64236	431	1.52397
432	1.74665	2.17448	1.25862	0.838409	1.2524	432	1.42396	1.45171	1.33719	2.08594	1.90482	432	1.88793	2.34977	1.20132	2.22245	2.19249	432	1.63633	1.44018	1.51642	1.42989	1.4547	432	1.64426	1.68241	2.20188	0.689666	1.1798	432	1.21406	1.33736	0.866109	1.48272	1.86854	432	0.972822	1.05781	1.10082	0.972915	1.88467	432	1.34948	1.61002	0.803107	1.46398	1.26741	432	1.42185
433	2.19825	1.99684	1.41704	0.741173	1.15061	433	1.86009	1.28989	1.31154	2.21566	1.29116	433	1.7844	1.95717	1.13941	2.63157	1.27412	433	1.86358	1.58168	1.27874	0.984308	1.40106	433	0.857541	1.75226	2.18221	0.496334	0.983356	433	1.4061	1.18645	1.13481	1.62804	2.23609	433	1.3643	1.57544	1.66971	0.9864	1.72188	433	1.28006	1.15334	0.477316	0.874549	1.3192	433	1.54829
434	2.0999	1.88127	1.25977	0.965608	1.3782	434	1.80749	1.57645	1.45803	1.66541	1.68821	434	1.77702	2.05957	1.21441	2.65302	1.44729	434	1.68512	1.69209	1.08551	0.830419	1.42191	434	1.26714	1.30807	2.05837	0.789479	1.1216	434	1.46082	1.21618	1.14276	1.30629	1.78288	434	1.13638	1.36281	1.05314	0.955133	1.80014	434	1.46103	1.41516	0.5527	1.34952	1.10609	434	1.62644
435	1.88511	2.56479	1.47945	0.926556	1.44332	435	1.57955	0.964943	1.20222	1.45438	0.768868	435	1.76854	1.58686	1.21739	2.05094	1.40168	435	1.69468	1.48053	1.41758	0.693614	1.31283	435	0.978602	1.48171	2.2038	0.409864	1.51696	435	1.35592	1.37595	1.13252	0.913035	2.18366	435	1.15545	1.54958	1.29174	0.340259	1.84537	435	1.26432	0.97639	0.575751	1.56268	1.38747	435	1.55931
436	2.21087	2.18656	1.19435	0.822115	1.21934	436	1.52295	1.5569	1.3618	2.49338	0.789975	436	1.63581	1.34893	1.28601	2.00904	1.0717	436	1.55965	1.71181	1.3028	0.713629	1.39156	436	1.45092	1.16764	1.34812	0.80519	1.32175	436	1.70387	1.02841	1.19175	1.30127	1.93806	436	1.50542	1.62759	1.18588	0.285855	1.45013	436	1.26753	1.18776	1.02954	1.21218	1.20516	436	1.43348
437	1.77793	2.00527	1.22536	0.665501	1.15742	437	1.41588	1.4784	1.39773	1.88482	1.19298	437	1.73531	1.85739	1.68108	1.86966	1.72724	437	1.7703	1.66831	1.72473	1.00508	1.69669	437	0.986537	1.38322	1.5759	0.497052	1.1592	437	1.52513	1.27088	1.05782	0.96081	2.37949	437	1.51744	1.65548	1.45651	0.694311	1.40882	437	1.43257	1.68989	0.767242	1.3208	1.21426	437	1.58047
438	1.34162	2.17737	2.0838	0.684434	1.1106	438	1.72384	1.91682	1.26083	2.08355	0.625136	438	1.80525	1.31196	1.2387	1.99812	1.30626	438	2.20388	1.55795	1.73759	0.908384	1.46863	438	1.43615	1.35932	2.0882	0.68364	1.45821	438	1.48021	1.22533	1.11871	1.53659	2.34383	438	1.97915	2.14037	0.886005	0.589151	1.35553	438	1.39459	1.49784	0.880064	1.3519	1.20192	438	1.57824
439	1.67429	2.03794	1.91922	0.789602	1.18588	439	1.44322	1.485	1.20875	1.75809	1.33747	439	1.78466	1.34529	1.48684	2.12272	1.49626	439	2.33428	1.81043	1.79681	1.09187	1.58432	439	1.21169	1.3985	1.72225	0.604815	1.04459	439	1.74727	0.948903	1.18485	1.22539	1.92122	439	1.85973	1.58835	1.27143	0.865616	1.4418	439	1.50393	1.70601	0.514363	1.30636	1.42721	439	1.42544
440	1.56839	2.01363	1.63729	1.00919	0.950611	440	1.60049	0.982633	1.17869	2.33177	1.25527	440	1.62513	1.42825	1.26667	1.31335	1.75041	440	2.47981	1.71429	1.4165	0.852681	1.40239	440	1.1693	1.62255	1.60903	0.610478	1.49059	440	1.24137	0.830524	1.58795	1.50388	1.99737	440	1.71551	1.50088	1.12187	0.44173	1.37903	440	1.46848	1.63747	0.753375	1.17249	1.31393	440	1.44426
441	2.33474	1.73211	1.30611	0.781679	0.813031	441	1.7356	1.56991	1.39699	1.86233	0.889702	441	1.52455	1.67218	1.22359	1.5123	1.21983	441	2.64415	1.47391	2.14441	0.61332	1.47166	441	1.00495	1.45231	1.84073	1.03765	0.930532	441	1.21695	0.988204	1.38187	0.914303	2.19461	441	1.09445	1.56055	1.20997	0.666687	1.38551	441	1.38385	1.90852	0.631068	0.999104	1.24898	441	1.70515
442	1.7948	2.10059	1.40686	0.996508	1.14518	442	1.68547	1.62836	1.10689	2.30305	0.598114	442	1.68618	2.10606	1.34099	1.7893	1.38936	442	2.44136	1.44735	1.30344	0.903721	1.33247	442	1.39865	1.28115	1.76924	0.466919	1.19883	442	1.52807	1.19035	1.27078	0.922846	2.46815	442	1.09149	1.88076	1.38773	0.573431	1.63056	442	1.30343	1.49718	0.475326	0.81438	1.53383	442	1.55332
443	2.08839	2.15303	1.40485	1.37803	0.883429	443	1.3409	1.17984	1.12235	2.43737	1.45926	443	1.58246	1.70578	1.46399	1.70281	1.48222	443	1.97235	1.69673	1.42263	0.668333	1.88581	443	1.44408	1.85073	2.06924	0.790286	1.24026	443	1.5386	1.02768	1.69327	1.03723	2.33072	443	1.36904	1.77985	1.55574	0.623788	1.95826	443	1.38904	1.3898	0.549456	0.719683	1.30134	443	1.0411
444	2.19396	1.83227	1.53454	1.15572	0.90813	444	1.32086	0.935655	1.31465	1.84172	1.51363	444	2.2492	1.74493	1.22576	1.63924	1.59243	444	2.4357	1.86253	1.54149	0.843677	1.46216	444	1.4584	1.99213	1.76442	0.757403	0.796078	444	1.52173	1.52121	1.51811	1.15651	2.04588	444	1.17789	1.52742	1.352	0.389646	1.63683	444	1.29181	1.34645	0.730614	1.28179	1.55019	444	0.624071
445	2.06619	2.41352	1.23076	1.15026	1.15639	445	1.98048	1.02756	1.31901	2.27884	1.23426	445	1.83497	1.13693	1.29512	1.74371	1.87116	445	2.4165	2.11021	1.26506	1.06242	1.78035	445	1.44135	1.40323	2.05933	0.796229	0.951681	445	1.28434	0.976988	1.3428	0.395936	1.9903	445	1.309	1.57123	1.44918	0.868522	1.54532	445	1.39103	0.834119	0.860363	1.05259	1.88233	445	0.817306
446	1.52063	2.39447	1.30313	1.31001	1.23604	446	1.84843	1.54487	1.4699	2.37068	1.16144	446	1.68553	1.18508	1.18566	1.66548	0.740084	446	2.34189	1.51982	1.49374	0.490788	1.55705	446	0.853024	1.21607	1.9465	0.765598	1.14626	446	1.31395	0.97217	1.6386	1.03282	1.82632	446	1.32086	1.69253	1.39789	0.794422	2.05445	446	1.66848	1.28589	0.95163	0.755063	1.55245	446	0.70794
447	1.76697	1.9268	1.41494	1.41942	0.746144	447	1.74853	1.32735	1.3739	1.71644	1.5055	447	1.70951	0.976773	1.36929	1.27622	1.09133	447	2.44887	1.74997	1.19307	1.10408	1.3084	447	1.28858	1.2878	2.01216	0.99184	0.481062	447	1.26587	1.29431	1.63215	1.45666	2.16198	447	1.2522	1.60569	1.66024	1.37924	1.83577	447	1.21661	1.71435	0.411833	1.60806	1.15666	447	1.03705
448	1.74998	1.99651	1.2857	1.24048	1.39095	448	1.55039	1.02648	1.28287	2.11585	1.13542	448	1.70787	1.86761	1.48803	1.73343	1.65062	448	2.6195	1.65903	1.5982	1.26626	1.46508	448	1.49368	1.25285	2.18606	1.03801	0.946466	448	1.26582	0.912098	1.3923	1.5539	2.46592	448	1.56327	1.70392	1.45511	0.748938	1.30524	448	1.48552	1.33031	0.705911	2.0413	1.72184	448	1.56024
449	1.76595	2.36243	1.62839	0.926669	1.5436	449	1.88918	1.64749	1.25781	2.23129	1.07244	449	1.96743	1.68826	1.19029	1.44017	1.20589	449	2.18726	1.5847	1.72721	1.25358	1.474	449	1.24362	1.57185	2.18048	1.1304	0.797444	449	1.46056	0.835438	1.02083	1.90129	2.27851	449	1.35575	1.66882	1.10786	0.474204	1.14275	449	1.25561	1.35971	0.597255	0.90422	1.39617	449	1.3145
450	1.58707	2.14425	1.30043	1.22843	1.59327	450	1.58486	1.42669	1.26774	2.43537	1.03313	450	1.95686	1.52005	1.28198	1.25549	1.37814	450	2.38175	1.64867	1.54317	1.15649	1.67977	450	1.56969	1.36074	2.08244	0.737911	0.653267	450	1.31946	1.03717	1.19047	1.7297	2.30484	450	1.20653	1.67502	1.00881	0.366639	1.9211	450	1.39419	1.53935	0.985	0.686431	1.48065	450	1.32085
451	1.6688	2.21829	1.32404	1.2586	1.68133	451	1.66694	1.46873	1.49903	2.34277	0.731212	451	2.14884	0.99726	1.30009	1.71888	1.55963	451	2.19062	1.75817	1.37332	1.19699	1.33906	451	1.57985	1.59853	1.86412	1.00768	0.789813	451	1.20631	0.84288	1.17204	1.83434	2.25811	451	0.96945	1.51896	1.1919	0.586704	1.48913	451	1.48061	1.27404	0.714726	0.965052	0.968144	451	1.03457
452	1.75685	2.29234	1.45715	1.19051	1.57873	452	1.73842	1.47435	1.43306	2.39702	0.963455	452	1.83691	1.21945	1.26858	1.5234	1.51433	452	2.19204	1.59405	1.13105	1.1242	1.45257	452	1.87551	1.34174	1.67934	0.574663	0.869866	452	1.47093	1.33624	1.31485	1.19473	1.99363	452	1.20818	1.88799	1.26683	0.618837	1.57053	452	1.54869	1.33902	0.845388	0.820037	1.32899	452	1.23072
453	1.65266	2.3057	1.32779	1.12422	1.5697	453	1.78726	1.49774	1.32701	2.00161	0.923385	453	2.34129	1.38936	1.34909	2.32052	1.29562	453	2.38981	1.65372	0.967543	1.356	1.37259	453	1.43699	1.47265	2.03273	0.811698	1.17221	453	1.27653	0.895872	0.979606	1.34914	1.90538	453	1.36123	1.66386	1.52233	0.361178	1.7106	453	1.4708	1.178	0.552556	1.23668	1.57291	453	1.04671
454	1.77568	2.40617	1.63126	1.17875	1.64777	454	1.53538	1.43455	1.34918	1.90269	1.46203	454	1.9318	1.13352	1.49824	2.07371	1.64371	454	2.24563	1.87444	1.68873	1.10018	1.43355	454	1.60729	1.57835	1.64575	0.639386	0.743667	454	1.27999	0.993895	1.04967	1.85118	1.6105	454	1.40067	1.7416	0.778179	0.337933	1.56183	454	1.64691	1.42739	0.716416	0.615195	1.56292	454	1.51939
455	2.14691	2.1489	1.46235	1.24442	1.51502	455	2.13712	1.53254	1.14701	2.27774	1.32922	455	2.17189	2.1125	1.76116	1.57856	2.22825	455	2.67396	1.53026	1.36645	1.28557	1.55311	455	1.11489	1.18779	1.75195	0.604877	0.794861	455	1.28445	1.25096	1.30298	1.88797	2.05897	455	1.45901	1.28127	0.685969	1.15544	1.74774	455	1.57451	0.800036	0.899971	1.45106	1.31507	455	0.534227
456	1.6738	2.07813	1.28538	1.27494	1.46008	456	1.39579	1.21232	1.12442	1.9632	1.10092	456	2.1223	1.39235	1.23944	0.975872	1.16887	456	2.19318	1.6856	1.17635	1.1499	1.33082	456	2.00562	1.28741	1.82569	1.04765	0.8589	456	1.46565	0.906079	1.12413	1.43593	1.94466	456	1.19788	1.4317	0.945252	0.859193	1.48294	456	1.38849	0.972235	0.846449	0.795727	1.19807	456	0.732198
457	1.63747	2.14304	1.32203	0.906537	1.63172	457	1.4239	1.36469	1.07848	2.26129	1.76135	457	1.80659	1.14089	1.23204	1.01231	1.51916	457	2.38277	1.54561	1.6282	1.23309	1.47587	457	1.5569	1.31108	1.85532	0.84745	1.26672	457	1.94366	0.653926	1.00458	1.33046	2.14635	457	1.63908	1.61697	1.46141	0.517205	1.49753	457	1.33207	1.57408	0.744163	1.17312	1.06672	457	0.961844
458	1.73688	2.23102	1.45047	0.898828	1.57501	458	1.72515	1.00612	1.28851	2.18088	1.78066	458	1.71602	1.08845	1.29707	1.7564	1.39154	458	2.36589	1.70047	1.24497	1.2347	1.39258	458	1.54847	1.31761	1.64477	0.826614	0.801508	458	1.81943	1.20821	0.808016	1.42407	1.89116	458	1.56956	1.46197	1.71783	0.968017	1.52675	458	1.4038	1.46018	0.86283	1.54431	1.49115	458	1.13029
459	2.00535	2.15679	1.36569	0.749926	1.68076	459	2.07548	0.964655	1.23276	2.53747	1.72932	459	1.70239	1.46741	1.43629	1.36537	1.29428	459	2.70668	1.53836	1.75156	1.33197	1.48296	459	1.42401	1.36888	2.09824	0.820143	0.832849	459	1.59644	1.0851	1.07002	1.70207	1.83961	459	1.43574	1.46098	1.30969	0.416786	2.08363	459	1.60456	1.28169	0.860303	1.33521	0.934015	459	0.760643
460	1.7649	2.38321	1.44923	0.613157	1.60344	460	1.73932	0.884728	1.05638	2.55786	1.31947	460	1.62706	1.04028	1.51299	1.09953	1.78902	460	2.3005	1.57655	1.52201	1.32059	1.48368	460	1.17395	1.37046	1.97988	0.344545	0.896048	460	1.19022	0.795887	1.1673	1.95093	1.96765	460	1.11255	1.3178	1.34651	0.834846	1.79294	460	1.32335	1.49727	0.416856	1.47432	1.12649	460	1.33969
461	1.98306	2.05644	1.58641	0.796842	1.29777	461	1.45241	0.841001	1.35332	2.45176	1.39039	461	1.68023	1.64508	1.23026	1.8244	1.52243	461	2.35095	1.81012	1.73357	1.20519	1.54365	461	1.35091	1.54262	1.84793	0.99722	0.540895	461	1.29304	1.12134	0.713358	1.43004	2.22728	461	1.29431	1.20975	1.10215	0.713255	1.4565	461	1.3878	1.6079	0.992398	1.88593	1.4771	461	0.869468
462	1.65952	2.2792	1.45806	0.956461	1.41833	462	1.72658	0.66871	1.21645	2.16234	1.63081	462	1.85426	0.924115	1.45341	1.44034	1.17935	462	2.75143	1.65938	1.38005	1.1618	1.29672	462	1.4777	1.74264	1.8607	0.66867	0.646083	462	1.54103	1.07403	1.15564	1.7135	2.41582	462	0.835806	1.32914	1.08165	1.35212	1.63767	462	1.54033	1.65693	0.946419	1.30754	1.46409	462	1.08566
463	1.72279	2.04476	1.36672	0.77169	1.64177	463	1.81299	1.69746	1.49644	1.8063	1.3393	463	1.84549	2.04857	1.08836	1.37953	1.29577	463	2.52772	1.22492	1.28575	1.08306	1.41795	463	1.6622	1.63352	1.6579	0.663176	1.14268	463	1.34011	0.821595	1.01949	1.72173	1.9011	463	0.992539	1.25944	1.27585	0.88092	1.7581	463	0.776776	1.72121	0.529995	1.42584	1.11772	463	1.30832
464	1.79343	2.09495	1.66083	0.757232	1.4227	464	2.22752	1.47346	1.4766	2.22625	1.58819	464	1.78395	2.29749	1.21724	1.38871	2.15895	464	2.1917	1.7741	1.98794	1.35764	1.31127	464	1.43651	1.28819	1.92564	0.629627	0.910035	464	1.26064	1.05365	1.14183	1.8137	1.93043	464	1.30873	1.39647	0.853564	1.10485	1.47206	464	0.75173	1.75028	0.392143	1.19695	1.00442	464	1.10741
465	2.21975	2.52642	1.63909	1.33406	1.58328	465	1.76581	0.958512	1.32131	1.94688	1.52612	465	2.16516	2.27795	1.24646	1.24794	1.074	465	2.17703	2.02341	1.91586	1.08896	1.45328	465	1.24567	1.41719	2.16942	0.88823	0.787214	465	1.48794	1.15775	1.06962	1.75011	1.9095	465	1.02878	1.20319	0.630561	0.594492	1.63404	465	0.662296	1.52481	0.768831	1.40147	1.02998	465	1.18837
466	1.89869	2.51591	1.50083	1.028	1.65426	466	2.03715	1.37906	1.47346	2.08324	1.78794	466	1.90078	2.2597	1.47153	1.53535	2.10718	466	1.97115	1.71267	1.85271	1.52489	1.55257	466	1.03093	1.49148	1.44656	0.911523	1.02408	466	1.38884	1.01095	0.766415	1.56362	2.06296	466	1.48199	1.33295	0.958904	0.736026	1.69187	466	0.547021	1.71629	0.819325	1.45312	0.9481	466	1.28436
467	2.09028	2.16942	1.59125	0.856483	1.5865	467	2.08984	1.15001	1.36867	1.72259	0.829882	467	1.67398	2.21903	1.51343	1.41427	2.03852	467	2.305	1.49976	2.00036	1.38062	1.82032	467	1.64227	1.30577	1.75762	0.626888	0.653238	467	1.68536	0.863429	0.630439	1.54127	1.94194	467	1.42683	1.32139	0.87239	0.695996	1.48097	467	0.831544	1.40561	1.16618	1.24045	1.09365	467	1.33074
468	2.11368	1.85738	1.50411	1.00419	2.09139	468	1.92899	0.931483	0.91556	1.88447	1.48487	468	2.01921	1.94596	1.40125	1.19957	2.09461	468	2.03165	1.66386	1.79149	1.07661	1.89819	468	1.60778	1.44496	1.65845	0.747698	0.927848	468	1.68561	1.05546	0.858997	1.85533	2.0456	468	1.43351	1.50224	1.27262	0.663087	1.50926	468	0.752071	1.8853	1.02857	1.33257	0.835916	468	0.940398
469	2.10059	2.45788	1.42425	0.966429	1.42811	469	2.00726	1.59209	0.982221	1.886	1.75157	469	2.13858	2.18024	1.01011	2.02111	1.9186	469	2.48262	1.80348	2.15219	1.01975	1.74337	469	1.34674	1.69709	2.14349	0.952774	0.769467	469	1.58969	1.10717	1.00371	1.59709	2.21733	469	1.91788	1.64675	1.07116	0.527681	1.31852	469	0.737402	1.76821	0.397224	1.39297	1.29256	469	1.28615
470	2.22369	2.34435	1.33345	0.99004	1.71024	470	1.82285	1.5075	1.29865	2.18015	0.724895	470	1.67046	2.24632	1.24678	1.76336	2.16868	470	2.44982	1.74373	1.41552	1.05765	1.43661	470	1.27808	1.66862	1.85741	0.789853	0.73147	470	1.40478	1.23691	0.768241	1.79288	2.0239	470	1.64509	1.59815	1.23905	0.522422	1.44444	470	0.914242	1.93708	1.15262	1.40598	0.990453	470	0.957916
471	2.1621	2.50919	1.43463	0.621439	1.62818	471	1.74573	1.84614	0.80187	2.09647	0.883595	471	1.92355	2.48045	1.22807	1.82533	2.02623	471	2.17294	1.5702	1.00508	1.37955	1.75115	471	1.2155	1.52983	1.54298	0.754589	0.532237	471	1.30022	1.11684	1.01601	1.52001	2.12234	471	1.90665	1.43467	1.35548	0.463562	1.55075	471	0.872655	1.59996	0.968159	1.41784	1.59563	471	1.32095
472	1.98547	2.40664	1.3101	0.639236	1.65979	472	1.40824	1.45062	1.19326	1.84352	1.61387	472	1.9122	2.07392	1.04221	1.61974	2.07166	472	2.34869	1.77856	1.13082	1.2772	1.73684	472	0.878533	1.531	1.93983	0.648016	0.771755	472	1.33537	0.980573	1.27621	1.41135	1.91192	472	1.43651	1.46292	1.33301	0.543171	1.78354	472	0.81834	1.38014	1.19256	1.29478	1.46916	472	1.55352
473	2.01337	2.26993	1.51124	0.958794	1.53573	473	1.80697	1.58163	1.31084	2.47721	1.38864	473	2.51399	1.97178	1.22464	0.856254	2.65075	473	2.60867	1.88518	1.74429	1.16548	1.82669	473	0.876359	1.7232	2.01118	0.588184	0.871323	473	1.23083	1.10561	1.30315	1.27433	1.92704	473	1.44314	1.22867	1.39757	0.281935	1.8593	473	0.75663	1.90983	1.33762	1.58474	1.17667	473	1.15195
474	2.24404	2.11029	1.3757	0.908095	1.31201	474	2.11583	1.56459	1.37008	2.18529	1.44928	474	2.06338	1.95016	1.64261	1.44165	1.95384	474	2.22473	1.9349	1.46992	1.1796	1.48783	474	1.78268	1.27719	1.73632	0.684991	1.09783	474	1.43543	0.942174	1.07092	1.30671	2.14174	474	1.25968	1.37968	0.750286	0.369927	1.4849	474	0.720359	1.63907	0.700317	1.32022	1.40427	474	0.799469
475	1.90558	2.64132	1.3616	0.76275	1.5155	475	1.41908	1.73958	1.29095	2.02909	1.78091	475	2.26768	2.02356	0.719543	1.38531	2.32361	475	2.46189	1.6462	1.57895	1.3057	1.65238	475	1.71833	1.2347	1.55775	0.562461	1.03707	475	1.68241	1.03113	0.881796	1.79811	2.15737	475	1.12127	1.25415	1.0996	0.573547	1.83851	475	0.788866	2.05365	0.891993	0.338449	1.31288	475	1.69675
476	2.06347	2.14223	1.27143	1.09353	1.50226	476	1.66254	1.60606	1.26758	1.7831	1.78763	476	2.57087	1.84642	1.26699	1.41727	2.41721	476	2.23552	1.74941	1.32883	1.53978	1.49625	476	1.61381	1.5126	1.38242	0.816974	1.46008	476	1.20585	0.903194	0.804083	2.30144	1.99074	476	1.64184	1.27014	0.637905	0.36284	1.37193	476	0.725611	1.65071	0.696264	1.31468	1.68593	476	1.62378
477	2.05749	1.88008	1.56835	0.953206	1.67105	477	2.03255	1.68606	1.27332	1.81714	2.24921	477	2.0233	2.35505	1.21028	1.24466	2.20157	477	2.16052	1.78732	1.54556	1.27635	1.5085	477	1.70809	1.66977	1.28046	0.929039	0.973858	477	1.26128	1.0283	1.00226	1.76545	1.80468	477	1.27921	1.16705	1.2544	0.622123	1.81739	477	0.657463	1.68552	1.00225	1.26281	1.77601	477	0.502263
478	1.54195	1.98025	1.15102	0.867807	1.59693	478	1.75869	1.4867	1.25093	2.09483	1.80951	478	1.95105	2.38725	1.21023	1.22984	2.65285	478	2.04949	1.74362	1.32605	1.83123	1.46341	478	1.43261	1.27036	1.53702	0.52313	0.798093	478	1.29856	0.956309	1.0756	2.07205	1.93899	478	1.24904	1.36476	1.20124	0.615223	1.7895	478	0.987665	1.72058	0.729711	0.453876	1.33126	478	1.45948
479	1.98781	2.11547	1.30326	0.839819	1.76208	479	2.04715	1.41266	1.28381	1.93833	1.92292	479	2.10787	2.40474	1.52308	1.41479	2.30581	479	2.74038	1.72122	1.16739	1.88018	1.57136	479	1.27071	1.71578	1.73434	0.711046	0.950033	479	1.29292	0.811517	1.01954	1.7168	1.91022	479	1.14374	1.23946	0.910074	0.466203	1.31392	479	0.74715	1.69367	1.03562	0.924173	2.01267	479	1.38932
480	2.09413	1.79995	1.35453	0.918466	1.7604	480	1.65042	1.46225	1.52855	2.65812	1.71065	480	1.86415	1.73671	0.68171	1.34483	1.74383	480	2.37118	1.70778	0.958026	1.97156	1.38523	480	1.43605	1.4691	1.31633	0.462755	1.1901	480	1.3451	0.931708	0.778165	1.25952	2.34831	480	1.01467	1.26378	1.0844	0.565285	1.66269	480	1.07198	1.60788	1.69132	0.782946	1.1827	480	1.36887
481	2.01699	2.01062	1.36326	1.03497	1.74645	481	1.53177	1.90939	1.32087	2.02356	1.72821	481	2.23919	2.98967	1.21895	2.12989	1.98344	481	2.42607	1.57545	1.86918	1.30517	1.84254	481	1.26584	1.50578	1.64135	0.863106	0.883744	481	1.24973	1.16073	1.32837	1.3483	2.20597	481	0.970182	1.25106	1.30196	0.843375	1.78405	481	0.88425	1.43177	0.873174	0.999981	1.75848	481	1.2711
482	2.11856	2.02363	1.30241	1.15636	1.7769	482	1.53866	1.64894	1.36775	1.95519	1.22657	482	2.16267	2.76434	1.31683	2.15353	1.36363	482	2.14378	1.63531	1.69959	1.39833	1.65923	482	1.53221	1.53179	1.40247	0.652926	0.802161	482	1.56656	0.817048	1.11374	0.826434	2.28802	482	1.48872	1.34323	1.28167	0.538262	1.52159	482	0.678117	1.2703	1.0522	0.515889	1.66262	482	1.18388
483	2.32284	1.87213	1.43582	1.00726	1.40584	483	1.63508	1.33662	1.23033	2.03269	1.46721	483	1.86024	1.89306	1.19571	1.82144	1.62555	483	2.23499	1.91084	1.30012	1.16776	1.40767	483	1.57277	1.42997	2.14356	0.926473	0.817315	483	1.20968	0.944325	1.09037	0.656824	2.29536	483	1.09305	1.24277	1.14279	0.700722	1.42543	483	0.887051	1.70192	1.12658	0.998502	1.87264	483	1.26602
484	2.12184	1.99507	1.47093	0.892294	1.62728	484	2.21253	1.70173	1.15917	2.3488	1.65088	484	1.90284	2.44336	1.20965	1.97743	1.97875	484	1.97879	1.77789	1.60036	1.36245	1.37241	484	1.47836	1.37205	1.62163	0.822163	0.592215	484	1.47593	0.796863	0.959755	1.09984	2.00503	484	0.914099	1.31438	0.442919	0.991069	1.55728	484	0.756954	1.84871	1.2159	1.11915	0.997621	484	1.58473
485	2.20519	2.02216	1.23667	0.943042	1.62099	485	1.84888	1.69728	1.14864	2.11441	2.22557	485	2.14101	2.04488	1.32112	2.08942	2.72813	485	1.8517	2.07507	1.29147	1.38347	1.4547	485	1.77559	1.45134	1.50405	0.669124	1.0041	485	1.20285	1.05074	0.955086	1.3128	2.43101	485	1.04373	1.1451	1.12276	1.1506	1.87317	485	0.899332	1.71546	1.22206	0.689005	1.59753	485	1.54486
486	1.65079	1.96394	1.26175	0.836761	1.68306	486	1.86583	1.41837	1.31928	2.47866	1.78645	486	1.884	1.86783	1.25064	1.73098	2.16816	486	2.49319	1.59816	1.43517	1.24678	1.33566	486	1.21616	1.97106	1.62116	1.01702	1.1458	486	1.35132	1.10626	1.02852	0.766581	1.95933	486	1.57008	1.34013	1.00864	1.23896	1.58005	486	0.794839	1.60172	1.19408	0.595871	1.60353	486	1.36931
487	2.08992	2.0241	1.22133	0.818075	1.34282	487	1.78324	1.50645	1.27243	2.17004	1.53658	487	2.09235	2.5728	1.25625	2.07331	2.57108	487	2.42302	1.70532	1.51972	1.25813	1.40735	487	1.83096	1.42821	1.74028	0.80834	0.975081	487	1.24683	0.936145	0.935312	0.988831	2.19439	487	1.22725	1.25296	1.05573	0.870053	1.73661	487	0.776576	1.64333	0.969359	1.00295	1.09527	487	1.69052
488	1.71493	2.04833	1.18506	0.992025	1.61927	488	1.68481	1.47913	1.19768	2.2189	1.30758	488	2.01601	2.17443	1.31067	2.06418	2.19441	488	2.29155	1.8361	0.98327	2.03863	1.14913	488	2.04754	1.24522	1.61167	0.671737	1.31568	488	1.23858	0.786835	1.0737	1.74819	1.72161	488	0.831775	1.16342	1.23857	0.82806	1.92083	488	0.851864	1.39048	1.05399	0.731199	1.19574	488	1.55374
489	1.58971	2.11704	1.32308	0.812095	1.65257	489	1.94642	1.70624	1.27683	2.51808	1.37661	489	1.74309	2.42629	1.25525	1.99835	2.35914	489	2.40678	2.16508	1.21693	1.93789	1.6046	489	1.73062	1.71917	2.26827	1.00796	0.625982	489	1.19046	0.978727	0.889865	1.77052	1.98395	489	1.38755	1.30135	0.702714	0.680056	1.79134	489	0.96901	1.87156	1.11448	1.12718	0.998318	489	1.4913
490	2.04256	2.45409	1.33717	0.718621	1.5237	490	1.78923	2.20682	1.2227	2.20091	1.97291	490	1.61216	1.93113	1.34028	2.23579	2.20978	490	2.17724	2.27489	1.58726	2.13366	1.39002	490	1.73255	1.34992	1.76702	0.590386	1.23777	490	1.35778	0.775429	0.878664	1.38589	2.11099	490	1.48191	1.53238	0.60345	1.26241	1.55577	490	0.995526	1.18541	1.19939	1.02711	1.41131	490	1.37594
491	1.83292	2.02489	1.31853	1.0955	1.67017	491	1.72423	2.01602	1.14635	2.07369	1.82733	491	1.66127	2.14864	1.37085	2.01434	2.26657	491	2.09256	1.53216	1.13015	1.96614	1.50958	491	1.67741	1.35929	1.99702	0.891532	1.26042	491	1.30583	1.3633	0.464699	0.801766	1.7629	491	1.11749	1.244	0.830579	0.907427	1.59565	491	0.679427	1.37427	1.14141	0.970684	1.17547	491	1.43216
492	2.25464	2.10894	1.41243	0.835071	1.64048	492	1.82949	1.6346	1.32012	1.95895	1.53889	492	1.82535	1.9882	1.23058	1.98764	1.96648	492	2.08209	1.76674	1.38532	2.2749	1.41697	492	1.32472	1.51666	1.68237	0.420075	0.937947	492	1.19295	0.842386	0.968319	1.33652	2.05094	492	1.08139	1.34451	0.657157	0.792354	1.54046	492	0.668938	1.71166	0.99015	1.14753	1.37702	492	1.32096
493	1.73781	1.96605	1.2564	1.09101	1.67477	493	1.89735	1.43676	1.42586	1.90863	1.55536	493	2.15056	2.07149	1.13187	2.10447	2.26186	493	2.33389	1.86272	1.07504	2.24176	1.41648	493	1.76129	1.1768	1.42076	0.933278	0.842831	493	1.13724	0.933271	1.21371	1.39446	1.69227	493	1.1586	1.23976	0.791941	1.21773	2.28616	493	0.625702	1.87579	2.03933	0.395017	1.40039	493	1.70665
494	1.39145	2.48041	1.34067	1.00414	1.41963	494	1.6809	1.83964	1.31348	1.50952	1.46276	494	2.03954	2.47985	1.3982	1.94618	1.83663	494	2.13588	1.84789	1.50172	2.14362	1.6599	494	1.84131	1.30077	1.62073	0.648382	1.09912	494	1.30126	0.841317	1.4515	1.15074	1.7838	494	1.30948	1.46222	1.01642	1.21766	1.88658	494	0.729445	1.5875	1.56147	0.774803	1.30478	494	1.82485
495	1.8154	2.00655	1.2618	1.14676	1.71545	495	2.00637	1.58144	1.16053	2.20261	0.980469	495	1.84528	2.23895	1.30446	1.85512	1.72329	495	1.95937	1.6899	1.64374	1.86478	1.63745	495	1.31409	1.25705	1.61548	0.640219	0.797959	495	1.26557	1.25594	1.14751	0.893128	1.8457	495	1.50933	1.41846	0.703753	0.675033	1.89878	495	0.95846	2.10676	0.981896	0.782167	1.5733	495	1.54899
496	2.21454	1.80149	1.24757	0.854549	1.61054	496	0.987611	1.61417	1.28952	2.17668	1.1133	496	1.889	2.38153	1.37164	1.85423	1.65844	496	1.94886	1.72248	2.28337	2.08196	1.34178	496	1.35569	1.29617	1.68331	0.67139	0.693959	496	1.24862	0.764219	0.744147	1.46031	2.15214	496	0.929804	1.2543	0.944199	0.911285	2.16375	496	0.470339	1.98855	1.7128	0.990698	0.937858	496	1.85686
497	1.78808	2.47298	1.55267	1.11284	1.4811	497	1.728	1.61107	1.25155	1.99701	1.10085	497	2.13045	2.33647	1.29531	1.90804	1.77181	497	2.09419	1.87951	1.13554	2.07368	1.55085	497	1.72269	1.33465	1.81343	0.635718	0.947246	497	1.24606	0.888846	1.6428	1.35014	1.8059	497	1.22652	1.20483	1.0989	1.11183	2.01386	497	0.635396	1.79951	1.41156	1.32044	1.05725	497	2.02282
498	1.49484	1.84809	1.26406	0.851967	1.71951	498	1.93009	1.66589	1.14548	1.83658	1.17745	498	2.1032	1.84508	1.35311	1.72811	2.37482	498	2.30149	1.74463	1.4267	2.0122	1.4127	498	1.69547	1.43874	1.87471	0.564592	0.899497	498	1.2239	0.76541	0.843676	1.09762	1.86006	498	1.4193	1.19427	0.781446	0.876958	1.41709	498	1.43305	1.91143	1.26439	1.34136	1.20586	498	2.04782
499	2.04307	1.95405	1.308	0.995877	1.70413	499	1.66436	1.86761	1.2828	2.03482	0.65352	499	1.84178	2.42578	1.39745	1.476	2.29363	499	2.25155	1.85491	1.11705	2.0187	1.3079	499	1.42967	1.47248	2.04566	0.642611	0.947647	499	1.42989	1.10622	1.28179	1.24393	1.63755	499	1.18386	1.2283	0.795143	0.950213	1.42987	499	1.39202	1.72008	0.974743	0.492248	1.10378	499	1.24548
500	1.63612	2.05521	1.43138	1.08801	1.54819	500	1.81023	2.14502	1.2166	1.90477	1.75727	500	2.0195	2.26347	1.32414	1.29024	2.5254	500	2.20842	1.64224	1.87506	2.07194	1.49245	500	1.23311	1.2456	1.54553	0.767051	0.813873	500	1.3502	1.03595	0.775373	1.59014	2.23431	500	1.17157	1.24144	1.26888	0.466824	1.4032	500	1.32913	1.84048	1.69003	0.954659	1.53965	500	1.44337
501	1.6449	2.12306	1.22476	0.908594	1.6287	501	1.83976	1.24316	1.30756	2.04717	1.87416	501	1.84088	2.04255	1.36068	1.20631	2.72849	501	2.21892	2.04726	1.11377	1.99156	1.62006	501	2.11802	1.34419	1.45803	0.897377	1.06052	501	1.28927	1.26096	0.846898	1.49398	2.06833	501	0.953867	1.25411	1.1774	0.504973	1.97847	501	0.771767	1.59203	1.45296	1.20129	1.18851	501	1.61491
502	1.79653	1.72837	1.234	0.703095	1.63068	502	2.05963	1.39049	0.94751	2.25736	1.48344	502	1.77737	1.9295	1.36769	0.755579	2.07591	502	2.08986	1.74935	1.22125	1.9359	1.39751	502	1.27212	1.41925	1.70136	0.879405	0.766323	502	1.17746	0.703453	0.940644	1.11757	1.76039	502	0.911153	1.17129	0.992932	0.809511	1.79355	502	0.753622	2.07961	1.53673	0.475009	1.26633	502	1.37838
503	1.75035	1.96601	1.49178	1.06315	1.4211	503	1.72053	1.05721	1.0957	2.08226	1.51864	503	1.97299	2.29983	1.3478	1.04623	2.27783	503	2.37465	1.88119	1.13744	1.89729	1.33347	503	1.90232	1.61764	2.35798	0.77717	0.980635	503	1.24102	0.862663	0.963406	0.834096	1.73469	503	1.07333	1.17474	0.848025	0.932228	1.77085	503	0.9811	1.94094	1.53916	1.2439	1.21529	503	1.52382
504	1.66077	1.87218	1.3806	1.0699	1.61224	504	1.40556	1.1177	1.14777	2.1635	1.63558	504	2.15313	2.40456	1.28589	0.83533	2.38682	504	1.94273	1.84574	1.15352	2.01743	1.49417	504	1.21652	1.56267	2.03871	0.608952	1.03937	504	1.27291	1.06288	1.21071	1.47479	2.10866	504	1.25918	1.39051	0.820828	0.763526	1.42596	504	0.670276	1.84528	1.42064	1.38941	1.75936	504	1.74955
505	1.49942	1.76964	1.57074	0.630078	1.44482	505	1.3056	1.55385	1.16359	1.99638	1.62902	505	2.18187	1.89453	1.20075	1.02215	1.45567	505	2.01166	1.60631	1.03526	2.04012	1.27768	505	1.61496	1.59544	1.71096	1.14197	1.06418	505	1.40589	1.28927	0.61967	1.58204	2.14219	505	1.53526	1.33653	1.14606	0.33115	1.93284	505	0.866239	1.8276	1.3557	1.09943	1.12407	505	1.56412
506	1.82077	1.78678	1.30033	0.803052	1.5261	506	1.75531	1.87242	0.787425	2.47093	1.68412	506	2.00617	2.04928	1.20408	1.77923	1.91623	506	2.31595	1.70015	1.24385	1.88489	1.26328	506	1.35729	1.65728	1.42839	0.385622	0.900279	506	1.39349	1.06809	0.97954	1.50878	2.15726	506	1.08406	1.27197	1.48537	0.663423	1.89671	506	0.689331	1.61966	0.977853	0.770485	1.0716	506	1.72507
507	1.63479	1.62481	1.37718	0.827479	1.47928	507	1.77582	1.75313	0.962665	1.82284	1.70196	507	2.16113	1.93023	1.30703	1.12366	1.67015	507	2.13536	1.84931	1.28269	2.36028	1.27093	507	1.28789	1.66363	1.66291	0.421518	0.83913	507	1.7402	1.06509	1.08888	1.51742	2.18387	507	1.51345	1.16336	0.950506	0.643452	1.88495	507	0.504721	1.75284	1.07554	1.26727	1.44144	507	1.4322
508	2.09274	1.76001	1.4031	0.856843	1.57837	508	2.01169	1.3242	0.84736	2.12589	1.55778	508	2.02662	2.56198	1.20456	0.824096	1.44431	508	2.07127	1.75685	1.47672	1.8116	1.34867	508	1.60411	1.6569	2.29082	0.597909	1.01338	508	1.37674	0.507024	1.39037	1.50916	2.0435	508	1.57822	1.44129	1.12517	0.654611	1.63278	508	0.653945	1.8596	0.845731	0.773714	1.64963	508	1.35914
509	1.65874	1.68328	1.46201	1.03164	1.61899	509	1.88563	1.07852	0.975385	1.4964	1.55734	509	2.18255	2.3763	1.92973	1.21965	1.25594	509	2.40436	1.60289	1.24676	2.08589	1.25153	509	1.4319	1.47447	1.73574	0.736994	1.1342	509	1.33535	1.31943	1.05072	1.56719	2.2808	509	0.997348	1.41703	0.790228	0.684547	1.58508	509	0.55673	1.97864	0.90524	0.787217	0.916108	509	1.0533
510	2.1814	1.7894	1.53919	1.10548	1.59502	510	1.33086	1.40101	1.08052	1.82182	1.51449	510	1.90238	2.21645	1.29315	0.848698	1.89726	510	2.08876	2.01559	1.53656	2.16457	1.42789	510	1.83947	1.79074	1.84563	0.660615	1.20031	510	1.32016	1.2476	0.795625	1.07716	2.27967	510	0.692845	1.46402	0.629391	1.29649	1.92967	510	0.731331	1.5195	1.01478	1.86515	1.22567	510	0.900137
511	1.95631	1.78763	1.49492	0.961812	1.70304	511	1.93892	1.2916	0.908675	2.02502	1.90503	511	1.95215	1.91001	1.58286	1.08806	2.20904	511	2.35783	2.0259	1.54574	2.08496	1.16493	511	1.14948	1.8749	1.69654	0.475094	0.957432	511	1.42555	1.24399	0.734433	1.20849	1.92971	511	1.37772	1.70871	1.02334	1.15307	2.00801	511	0.597173	1.7687	1.11153	0.71246	0.927693	511	1.44128
512	2.07474	1.68047	1.49259	0.781755	1.52407	512	1.65748	1.65599	1.26941	1.74595	1.89359	512	2.21151	2.1865	1.28039	0.770094	2.57394	512	2.36594	1.80714	1.29319	2.23033	1.47639	512	1.65181	1.44858	1.58745	0.408935	1.01248	512	1.2786	1.59259	0.985813	0.927154	2.20457	512	1.0181	1.45526	0.858032	1.2507	1.43657	512	1.02139	1.61359	1.51563	1.48925	1.70068	512	1.73086
513	1.9542	1.58474	1.50548	1.43311	1.59277	513	1.86964	0.962504	0.816319	1.9749	2.01426	513	1.66819	2.27235	1.22677	0.953399	1.92016	513	2.21927	2.36433	1.20723	2.19314	1.25565	513	1.62948	1.46849	1.91129	0.409111	1.05959	513	1.72659	0.877275	0.8476	0.960802	2.09523	513	1.28412	1.51547	0.413597	0.646391	1.47325	513	0.62778	1.78805	0.82632	0.844951	1.38825	513	1.57788
514	2.17247	1.84046	1.53109	0.787806	1.70896	514	1.66986	1.42796	1.09523	2.10108	1.73934	514	2.08108	1.90715	1.29526	1.09894	1.30768	514	2.3216	1.96218	0.60621	2.23222	1.00719	514	1.91295	1.54226	1.67707	0.774211	1.33418	514	1.30288	1.09297	1.12833	0.621786	2.08971	514	0.921095	2.01549	0.956911	0.92722	1.8024	514	0.695015	1.44952	0.666217	0.661415	1.0077	514	1.87972
515	2.14046	1.79524	1.37094	0.902702	1.528	515	1.67554	1.7445	1.17536	2.147	1.64541	515	1.73276	2.06316	1.23916	1.32992	1.40455	515	2.39529	1.97802	0.725205	2.37103	0.637999	515	1.69779	1.79431	1.90653	0.498889	1.42267	515	1.50699	1.30213	1.46452	0.868481	2.62033	515	0.901838	1.29074	0.756022	0.815885	1.79737	515	0.790579	1.62161	1.42121	0.826924	1.40905	515	1.0185
516	1.79456	1.68443	1.36396	1.07141	1.93408	516	2.00634	1.65728	1.33489	2.14926	1.91138	516	2.04389	2.38344	1.22567	1.23744	1.55793	516	2.58995	1.9272	1.17276	2.56078	1.44758	516	1.74686	1.90196	1.9307	0.774797	1.04273	516	1.44315	1.05741	1.00728	0.764604	2.52751	516	1.07497	1.70268	0.392276	0.71961	1.44675	516	0.643449	1.43236	1.29065	1.32913	1.46235	516	1.03404
517	2.18781	1.58515	1.29142	0.79958	1.55022	517	2.09877	1.76018	1.157	2.12235	1.95661	517	1.81962	2.54759	1.3173	1.56995	1.51309	517	2.71032	1.92648	0.74535	2.34843	1.4098	517	1.70932	1.727	2.15032	0.849665	1.28989	517	1.44613	1.30535	1.02967	1.22632	2.01152	517	1.41771	1.55742	0.642954	1.26312	1.32037	517	0.726965	1.53698	1.16831	0.912762	1.37236	517	1.5858
518	1.74966	1.8562	1.33914	1.01868	1.3465	518	2.09424	1.83178	0.956368	2.57981	1.71248	518	2.39088	2.50853	1.20961	1.28697	1.50649	518	3.17369	1.87608	1.35777	2.3797	1.23252	518	1.643	1.58497	1.9543	0.735814	0.977246	518	1.72615	1.89556	1.02352	1.60422	1.98702	518	1.04864	1.48358	0.817744	0.990148	1.82666	518	0.738497	1.61235	1.48523	0.539191	1.28115	518	1.45617
519	1.82651	1.86464	1.61774	1.04683	1.47186	519	2.18472	1.58664	0.967579	1.74987	1.73842	519	2.25316	2.67148	1.36019	1.63816	1.73577	519	2.7418	1.80441	1.23229	2.07812	1.47958	519	1.52618	1.96718	2.33281	1.37825	1.34275	519	1.29981	1.59564	0.846557	1.31994	2.08443	519	1.32739	1.54588	0.851201	1.07906	1.52445	519	0.472517	1.89983	1.15712	1.25115	1.20788	519	1.03907
520	2.37028	1.65839	1.48163	1.28059	1.68405	520	2.34714	1.85078	1.16054	1.94385	1.87255	520	2.5784	3.03205	1.32914	1.23644	2.26172	520	2.77686	1.59494	1.12554	2.38592	1.58816	520	1.3144	1.67208	2.02399	0.828634	0.967073	520	1.30127	1.84038	0.864755	1.01942	2.38522	520	1.09838	1.32511	0.919859	0.755377	1.92562	520	1.04794	1.95144	1.22146	1.14548	1.60832	520	0.977668
521	1.6874	1.34986	1.37766	0.964722	1.60959	521	2.69748	1.50517	0.774372	2.30546	1.76923	521	2.42926	2.80988	1.42649	0.94793	1.98023	521	2.86683	1.81507	1.54104	2.56549	1.45231	521	1.89385	1.30476	1.73984	0.972015	0.924562	521	1.43179	1.30755	1.17495	0.702011	2.08622	521	0.761053	1.48307	0.683198	0.82359	1.64317	521	0.660793	1.77616	0.886509	0.74319	1.21923	521	1.34967
522	2.56614	1.52378	1.62756	0.902418	1.47076	522	2.24891	1.04304	1.11216	1.79908	1.55968	522	1.92377	2.20966	1.45181	1.74957	1.51832	522	2.56338	1.80243	1.36417	2.22061	1.45171	522	1.50763	1.45282	1.6726	0.667919	0.973486	522	1.44854	1.47567	0.911209	0.422597	2.23022	522	1.38413	1.30996	0.750338	0.890428	1.99691	522	0.662777	1.6335	1.11015	2.19115	1.59369	522	1.05704
523	2.00367	1.37561	1.29345	1.28425	1.54874	523	2.3019	1.34954	0.767357	1.6889	1.59191	523	2.06858	2.84569	1.29175	1.51941	1.57619	523	2.32608	2.16074	1.0222	2.61136	1.48529	523	1.48772	1.3294	1.75049	0.750017	1.53287	523	1.24454	1.59055	1.38168	1.19025	1.78903	523	0.949135	1.60642	0.629056	0.303556	2.15172	523	1.01967	1.55016	1.07977	1.6525	1.27185	523	0.842782
524	2.335	1.43787	1.5784	1.36318	1.42469	524	1.53962	1.88296	1.04725	2.00686	1.64352	524	2.31731	2.88596	1.354	1.86402	1.71094	524	2.39851	1.76488	0.992474	2.43088	1.56642	524	1.35765	1.4511	1.89977	0.618507	1.15617	524	1.42254	1.75296	1.20622	1.32885	2.20235	524	1.14603	1.46175	0.89204	0.681219	1.65492	524	0.86527	1.4887	1.30583	1.48257	1.16412	524	1.12333
525	2.10771	1.60064	1.3254	1.13915	1.63837	525	1.94489	2.32507	0.835932	1.95791	1.65145	525	2.39147	3.12547	1.50241	1.81276	1.93359	525	2.71196	1.93967	1.27827	2.15919	1.43419	525	1.53894	1.45578	2.18792	0.723535	1.09698	525	1.55549	1.61324	1.29049	2.43279	2.45775	525	1.23312	1.59935	0.961793	0.623518	1.66373	525	0.992072	1.60488	1.32137	2.20031	1.44186	525	1.41727
526	1.73544	1.53266	1.54123	1.56597	1.46933	526	1.99602	2.23918	0.970547	1.92242	1.62824	526	2.10693	3.01385	1.41515	1.72678	1.84733	526	2.69329	1.70036	1.33315	2.22597	1.26267	526	1.75818	1.40306	1.63573	1.04075	1.23959	526	1.26313	1.55973	1.2799	1.23577	2.49794	526	0.76888	1.82837	0.712335	0.42832	1.99733	526	0.770819	1.52548	1.19175	1.50626	1.79161	526	1.45819
527	1.97319	1.51282	1.42692	1.16634	1.57488	527	1.86192	2.21198	1.06191	1.59746	1.58808	527	2.40556	2.77791	1.3601	1.68183	1.80478	527	2.62821	1.91007	0.886556	2.1464	1.32821	527	1.5921	1.35524	1.98151	0.600679	0.87141	527	1.45487	1.74111	0.98078	1.6021	1.90241	527	1.23024	1.18821	1.04036	0.636657	2.04717	527	0.727069	1.69482	0.962578	1.70266	0.904691	527	1.45764
528	1.81088	1.57077	1.5835	1.39245	1.78104	528	2.04267	1.92005	1.22009	1.75125	1.7627	528	2.48914	2.70101	1.46363	1.74289	1.77826	528	2.76925	2.06062	0.687932	2.23918	1.36617	528	1.52522	1.89029	1.83797	0.790391	0.944267	528	1.51151	1.59099	1.03301	1.56177	1.98143	528	1.16965	1.19069	0.946571	0.849845	1.98701	528	0.971737	1.43149	1.25175	2.13653	0.536434	528	1.54288
529	1.79579	1.82665	1.39172	1.29442	1.65002	529	2.25461	2.05194	1.28859	1.89148	2.06483	529	2.3231	2.71764	1.59828	1.5556	1.15644	529	2.92248	1.85921	0.583	2.2327	1.33043	529	1.76233	1.46428	2.06208	0.636916	1.10714	529	1.45313	1.55613	0.950946	1.74286	2.15437	529	1.03113	1.25431	0.610188	1.03439	2.04883	529	0.679371	1.66223	0.829168	1.65139	1.14475	529	1.24003
530	1.94196	1.48577	1.44052	1.23535	1.62653	530	1.69063	1.97375	0.891036	1.99997	1.82686	530	2.43594	3.01361	1.39587	1.61964	1.38368	530	2.81223	2.28601	1.09568	2.1894	1.27849	530	1.75418	1.59619	2.39941	1.09217	0.888265	530	1.38101	1.25069	0.903488	1.34103	1.87817	530	1.44694	1.37754	1.2989	0.478853	1.25841	530	0.729976	1.37199	1.10533	1.79532	0.997761	530	0.742898
531	1.60801	1.40153	1.36633	1.42961	1.45288	531	1.45686	2.16308	0.936682	2.02938	1.78031	531	2.06978	2.5474	1.35089	1.49436	1.34412	531	2.61909	2.07011	1.1583	2.12633	0.60153	531	1.5958	1.60846	2.12883	0.895728	1.19689	531	1.26561	1.6907	1.14759	1.55224	1.775	531	1.5254	1.31101	0.769105	0.744766	1.71999	531	0.88871	1.31203	0.691807	1.51038	0.847227	531	0.988605
532	1.82928	1.72635	1.48851	1.06339	1.38231	532	1.54227	2.17965	0.863206	2.01987	1.79422	532	2.22903	3.05771	1.25454	1.28556	1.47224	532	2.9457	1.98167	0.9996	2.25425	1.21253	532	1.46261	1.5659	1.59122	0.744596	1.304	532	1.32635	1.6087	1.0976	1.30134	1.98738	532	0.812001	1.34595	1.05572	0.578532	1.94929	532	0.775028	1.35347	0.60691	1.32848	1.29603	532	1.45183
533	1.69971	1.55997	1.2533	1.08705	1.40801	533	1.65465	2.11894	1.06682	2.53831	1.73859	533	2.18482	2.7974	1.34691	1.35927	1.48832	533	2.87324	2.05503	0.610522	2.44324	1.08644	533	1.70417	1.37038	1.53664	0.617672	0.792781	533	1.36627	1.54273	1.25332	1.23352	2.24705	533	0.772477	1.11746	0.698149	0.541619	1.22318	533	0.847558	1.81622	0.86332	1.36813	1.28814	533	0.850201
534	2.08227	1.3467	1.35028	0.954461	1.4697	534	1.71104	2.00945	1.0175	1.72653	1.90431	534	2.25673	3.18681	1.28687	1.46271	1.33038	534	2.49167	1.72128	1.01336	2.37232	1.10813	534	1.11549	1.52618	1.86698	0.488901	1.14663	534	1.31249	1.58918	1.46911	1.6457	2.23569	534	1.27691	1.395	0.695851	0.564719	1.32602	534	1.26303	1.74471	0.66977	1.94154	1.04469	534	0.531849
535	2.01303	1.54176	1.40804	0.888293	1.26797	535	1.51659	2.14362	0.832217	2.1214	2.0577	535	2.08429	2.88328	1.3415	1.66652	1.30859	535	2.77588	1.89934	0.990056	2.26564	0.958072	535	1.53561	1.33808	1.82171	0.679113	0.73195	535	1.40665	1.6387	0.73932	1.6106	1.97707	535	1.38468	1.46443	0.902426	0.485604	1.77486	535	0.495697	1.79355	1.13029	1.41278	1.2651	535	1.34927
536	2.01479	1.51053	1.30824	1.0865	1.3195	536	1.68228	2.15424	0.977882	2.52499	1.8846	536	1.85564	3.17495	1.40275	1.56395	1.23861	536	2.85272	1.65612	0.691397	2.51239	1.03027	536	1.59071	1.38606	1.33191	0.684989	0.842862	536	1.4396	1.47983	0.822766	1.73965	2.14817	536	1.02335	1.55117	1.14559	0.48877	1.39044	536	0.689811	1.94466	1.04148	1.65096	1.06355	536	0.960544
537	2.26594	1.5935	1.38224	1.06684	0.729298	537	2.04144	2.10947	1.05441	1.67234	1.76765	537	2.20186	3.26804	1.36399	1.60389	1.20726	537	2.69449	1.8531	1.13883	2.31887	0.973324	537	1.58241	1.29556	1.39937	0.587643	1.2278	537	1.68804	1.61337	0.92011	1.92594	2.32346	537	0.800988	1.31265	1.71441	0.966605	1.58756	537	1.0577	1.63157	0.528716	1.80407	1.39759	537	0.752192
538	1.61811	1.66979	1.49958	1.21245	0.834951	538	1.23794	2.26992	1.07686	1.84621	1.72112	538	2.25551	2.65727	0.928031	1.37943	1.43248	538	2.87607	1.96608	0.727708	2.24201	0.947312	538	1.40554	1.51744	1.50045	0.943763	1.28169	538	1.50507	1.50624	0.74816	1.52984	2.18371	538	1.06831	1.18381	1.00016	0.530583	1.82706	538	0.651269	1.66666	0.809757	1.57774	1.56551	538	0.726563
539	1.88109	1.70684	1.55513	1.06471	0.764131	539	1.61408	2.47705	1.00545	1.35424	1.63011	539	2.1075	2.82729	0.708061	1.54576	1.5395	539	2.74476	2.0711	0.82204	2.04169	1.07387	539	1.39636	1.46204	1.57955	0.510414	1.05658	539	1.23109	1.73265	0.94813	1.32607	1.98204	539	1.40495	1.38967	0.550255	0.954687	1.61116	539	0.769558	1.64195	0.837006	1.70333	1.42729	539	1.27154
540	2.07452	1.71545	1.41765	1.19728	1.04457	540	1.65589	2.26266	1.33916	1.43069	1.71011	540	2.17792	2.45774	0.50663	1.36782	1.35108	540	2.49355	1.92173	0.870836	2.25373	0.876746	540	1.72854	1.29746	1.59596	0.577969	0.841056	540	1.35961	1.39472	0.8927	1.43732	2.33264	540	1.13272	1.19561	1.15857	0.845439	1.48956	540	0.902422	2.00855	1.03043	1.35474	1.42413	540	0.941423
541	2.00809	1.48712	1.43243	0.990961	0.938558	541	1.49143	2.19589	1.05237	1.81012	1.75307	541	1.95634	2.59913	0.455426	1.66358	1.48257	541	2.67089	2.05835	0.904221	2.30885	0.896861	541	1.20586	1.80827	1.8858	0.894255	0.942405	541	1.34632	1.32441	0.902792	1.59483	1.93176	541	1.27599	1.49124	1.00274	1.07297	1.83947	541	1.4661	1.66122	0.95443	1.42035	1.0458	541	0.519235
542	1.89027	1.62829	1.34851	1.04683	1.24723	542	1.68047	2.22068	0.965898	1.99801	1.50775	542	2.01743	2.75893	0.581299	1.89369	1.77462	542	2.5954	1.85106	0.799075	2.48649	0.823194	542	1.50728	1.3725	1.73188	0.87922	1.42187	542	1.47903	1.4742	1.75663	1.76934	1.93685	542	1.13226	1.59284	1.2636	1.56841	2.21793	542	1.08059	1.74003	0.993259	1.30417	1.49711	542	1.51801
543	1.92439	1.76426	1.55494	0.970594	1.39287	543	1.62554	2.22069	0.776475	2.07745	1.63709	543	2.57023	2.44093	1.29105	1.91994	1.70698	543	2.38852	1.79033	1.06112	2.28853	0.976597	543	1.73667	1.65178	1.52021	0.332151	0.906147	543	1.41082	1.55794	0.742761	1.89594	2.04514	543	1.52452	1.37206	0.651375	0.849606	1.75417	543	1.13404	1.61858	0.990101	1.68409	0.909318	543	1.1375
544	1.97634	1.72349	1.23725	1.13107	1.23843	544	1.71411	2.13063	0.771775	2.30089	1.769	544	2.26852	2.99663	1.17741	1.89134	1.53221	544	2.63048	2.06592	0.826336	2.20397	0.934498	544	1.29694	1.39321	1.70782	0.837279	0.867899	544	1.17206	1.62742	1.02424	1.58353	2.24579	544	1.42199	1.62567	1.30676	0.518532	1.79793	544	1.60248	1.56691	1.07316	1.53675	1.44464	544	1.78726
545	2.06589	1.41646	1.59906	0.970184	1.47803	545	1.7027	2.04488	0.953445	1.8009	1.13927	545	2.2512	2.21576	1.33766	1.86437	1.86965	545	2.87444	1.90419	0.955582	2.15652	0.888754	545	1.9201	1.47313	1.67155	0.751489	0.913208	545	1.23234	1.23808	1.11858	1.5618	1.81138	545	1.17584	1.37586	0.866335	0.705219	1.40996	545	1.80904	1.74863	0.618492	1.57836	1.03918	545	0.901101
546	2.02889	1.87515	1.56212	0.880896	1.43995	546	1.70243	1.86083	1.12079	2.05081	1.32191	546	2.33862	1.61568	1.41446	1.76911	1.35584	546	2.19973	1.86025	0.674676	2.27393	1.06308	546	1.27198	1.68585	1.62332	0.865898	1.04256	546	1.42356	1.51056	0.985465	1.73692	2.1322	546	0.803068	1.49786	1.02404	0.761007	1.72768	546	1.61082	1.64265	0.641843	1.4291	1.43233	546	0.714689
547	1.76414	1.68624	1.83464	0.922192	1.54701	547	1.63607	2.12155	0.856798	1.68604	0.561847	547	2.03383	2.5236	1.36855	1.74885	1.42366	547	2.67092	1.90844	0.917048	2.30236	0.97643	547	2.00203	1.28889	1.57021	0.581453	0.77245	547	1.28891	1.29105	0.936822	1.47524	1.88873	547	1.30814	1.28008	0.866664	1.13245	1.84587	547	1.82085	1.42051	0.792763	1.50896	0.95366	547	1.11344
548	1.85046	1.7325	1.34741	0.932669	1.24955	548	1.75288	1.8595	1.45046	1.65561	1.42909	548	1.94566	2.17571	1.19938	1.54288	1.90253	548	2.23467	2.03983	0.869548	2.18124	1.06021	548	1.83217	1.46926	2.19522	0.681414	0.897484	548	1.27495	1.12956	0.91215	1.31784	2.29425	548	1.30517	1.57027	1.35112	1.05716	1.9908	548	1.5179	1.73933	0.921976	1.32051	1.45776	548	0.721408
549	2.48218	1.54855	1.38559	1.09204	1.3213	549	1.60905	2.04077	0.993739	1.94087	1.87129	549	1.86285	1.98266	1.22797	1.91917	1.29129	549	2.56145	1.61264	1.08903	2.32731	0.989531	549	1.38174	1.59942	1.68366	0.648759	1.38697	549	1.27063	1.21221	1.01076	1.22853	2.07029	549	1.1476	1.33111	1.00673	1.53432	1.75703	549	1.82216	1.77822	0.622901	1.47137	1.03159	549	1.9646
550	1.95718	1.90158	1.38958	0.914121	1.00209	550	1.53145	2.32573	0.799192	2.00936	0.633165	550	2.33985	2.01269	0.818471	1.54673	1.46881	550	2.42067	1.77735	1.38073	2.26521	0.911267	550	1.42479	1.59573	2.07769	0.51999	0.861848	550	1.3082	0.927341	1.01161	1.44227	2.41608	550	1.45699	1.42775	1.14759	0.476328	1.47022	550	0.99738	1.75457	0.557843	1.34498	1.15599	550	1.48784
551	2.13693	1.89192	1.4664	1.2307	1.29837	551	1.67828	2.26099	1.07329	1.83789	0.604346	551	2.24768	2.27654	0.789518	2.41634	1.36027	551	3.01252	1.82802	1.23474	2.32053	1.1522	551	1.33078	1.37032	1.56102	0.560692	1.44211	551	1.28604	1.28923	1.20464	1.38154	2.50492	551	1.31358	1.27487	1.38346	0.877836	1.60732	551	1.34431	1.72534	1.03424	1.15202	1.29759	551	1.46814
552	2.45201	1.70675	1.94267	0.999206	0.723731	552	1.58114	1.81894	1.3079	1.79515	1.24439	552	2.09846	1.96223	0.607409	1.77036	1.41727	552	2.70914	2.08759	1.27984	2.26294	1.192	552	1.59672	1.22664	1.77953	0.733876	1.10415	552	1.24215	1.23429	1.36035	2.14802	2.22001	552	1.12881	1.37923	1.17239	1.26053	1.66603	552	1.6693	1.67896	1.00529	1.67294	1.44891	552	2.05454
553	2.31177	1.92359	1.30946	0.732274	0.776855	553	1.58625	1.19721	1.30256	1.97958	0.770342	553	1.80666	2.37007	0.510183	1.75687	1.27312	553	2.66965	1.83894	0.947651	2.08992	1.28908	553	1.68234	1.37241	1.68536	0.537255	1.00491	553	1.31042	1.22482	1.00717	1.49518	2.1203	553	1.43155	1.39675	1.30088	1.0943	1.7536	553	1.82292	1.66938	0.811884	0.646341	0.984443	553	1.84259
554	2.17256	1.69145	1.30906	0.781681	0.757401	554	1.58616	1.29334	1.12918	1.66439	0.986834	554	2.13682	2.23343	0.506483	1.5283	1.07057	554	2.46418	1.81315	1.20957	2.25795	0.99016	554	1.62069	1.27557	1.7027	0.915197	1.3383	554	1.37972	1.16668	1.09842	1.39437	1.97477	554	0.737617	1.34023	0.921432	0.887397	1.8736	554	1.67807	1.535	0.792927	1.10003	1.11372	554	1.63557
555	1.91021	1.70174	1.87326	0.752747	0.809148	555	1.63011	1.14852	1.24447	2.1846	1.21064	555	2.14985	2.63724	0.690284	1.25119	1.5817	555	2.99904	1.91866	0.970028	2.38751	1.06581	555	1.40576	1.44333	1.70533	0.627186	1.0289	555	1.42771	1.49282	1.03192	1.48288	2.12266	555	1.50345	1.25931	0.934392	1.05438	1.68872	555	1.2597	1.89839	0.577154	0.828438	1.25011	555	1.67185
556	2.11275	1.13597	1.83829	1.05607	0.969378	556	1.68391	1.28638	1.14282	1.88124	1.56701	556	2.12239	2.40401	0.687538	1.50668	1.38585	556	2.7524	1.86594	0.966665	2.10285	0.96474	556	1.68916	1.38846	1.90223	0.713076	1.39068	556	1.39246	1.0894	1.13441	1.52766	2.31457	556	1.04775	1.42814	0.672081	1.13646	1.97308	556	1.07504	1.61784	1.20178	1.57017	1.22731	556	1.76611
557	1.70472	1.48464	1.39386	0.968975	0.858504	557	1.79254	1.51977	1.27526	2.2405	0.776872	557	2.4256	1.86037	1.05933	1.41832	1.77347	557	2.56967	1.68196	0.770366	2.3897	1.08254	557	2.10891	1.36241	1.30892	0.33543	0.805353	557	1.38189	1.20167	0.802205	1.58383	2.29597	557	1.06607	1.25574	1.19841	1.16703	1.7772	557	1.64132	1.694	1.09935	1.45883	1.44319	557	1.67521
558	1.80915	1.36062	1.31535	1.11294	0.926136	558	1.82966	1.43056	1.46368	1.88506	0.483423	558	2.41461	2.5988	0.969988	1.72998	1.52602	558	2.55934	1.69646	1.07125	2.4472	1.1309	558	2.00358	1.49363	1.74311	0.910937	0.596672	558	1.25372	1.02442	0.889374	1.61943	2.07877	558	1.17538	1.36424	1.19102	0.645525	1.70331	558	1.4592	1.87723	0.964533	2.05773	0.833491	558	1.59677
559	1.65967	1.78713	1.24622	0.5551	0.709477	559	1.96808	1.59458	1.17466	1.90382	0.676616	559	1.89469	2.18648	0.426653	1.15598	1.7647	559	2.85902	1.98464	0.737853	2.26514	1.01211	559	1.39903	1.5701	1.75607	0.513045	0.888743	559	1.31791	1.04459	0.793832	1.56956	2.00223	559	1.33156	1.23916	0.982606	0.862112	1.54476	559	1.42397	1.68289	1.00016	2.28679	1.51567	559	1.80665
560	2.13067	1.6787	1.44931	0.742818	0.934633	560	1.60321	1.88714	1.1166	2.1404	1.21971	560	1.97431	2.70433	0.606769	1.29186	1.7485	560	2.57505	2.08989	1.34267	2.13093	1.13824	560	1.4532	1.69853	1.25044	0.700074	1.08475	560	1.20805	0.847114	0.752259	2.08551	2.1915	560	1.19183	1.53117	1.20189	0.521227	1.28971	560	1.24298	1.73684	0.700692	1.91896	0.914873	560	1.82976
561	1.74609	1.45035	1.75905	0.830062	0.8729	561	1.74928	1.16058	1.0378	1.96093	1.35542	561	2.12572	2.29677	0.803233	1.27892	1.69984	561	2.6344	2.15084	0.675172	2.30748	0.876704	561	1.0194	1.2382	1.57811	0.455976	0.952766	561	1.3137	1.4166	0.969117	1.27465	1.96224	561	1.13549	1.24846	0.723377	0.647463	1.72179	561	1.31703	1.92162	0.73884	1.57803	1.2323	561	1.76692
562	1.76381	1.63893	1.77199	1.52757	0.875254	562	2.26497	1.42068	1.26037	1.73039	1.21433	562	2.48907	2.9605	0.762334	1.62238	1.77224	562	2.61621	2.23007	1.5892	2.34235	0.985586	562	1.25826	1.38931	1.32039	0.560395	0.805499	562	1.23843	1.3877	0.987269	1.56912	2.19556	562	1.10801	1.4584	0.917822	0.616452	1.39386	562	1.26496	1.92442	1.20073	1.49978	1.11238	562	0.940991
563	1.65208	1.88769	1.81135	0.731725	0.918583	563	2.14763	1.234	0.97195	2.31051	1.50804	563	2.5465	2.803	0.616773	1.83845	2.32222	563	3.02937	2.0771	1.08401	2.24225	1.02868	563	1.39991	1.28635	1.82423	0.33136	0.689668	563	1.31591	1.24194	0.528727	1.68911	2.24575	563	1.12311	0.922738	1.40547	0.946438	1.91985	563	0.972604	1.71769	0.452686	1.09928	0.972585	563	1.02873
564	1.57136	1.89996	1.72271	0.724645	0.976684	564	2.13686	0.769983	1.14773	1.8252	0.792889	564	2.06835	3.04672	0.573506	1.77499	1.67587	564	3.12296	1.85666	1.15732	2.5328	1.16935	564	1.60753	1.30083	1.72151	0.702848	1.2195	564	1.37272	0.98393	1.44066	1.96936	2.11231	564	1.31205	1.11193	1.07044	0.983846	1.99778	564	0.794144	1.76794	0.86542	1.23679	1.33614	564	1.01139
565	1.67503	2.01248	1.91247	0.859012	1.20681	565	2.41369	0.906756	1.37714	1.73725	0.756485	565	2.71867	2.91477	0.887042	1.79158	1.92091	565	3.09991	1.88746	0.892687	2.28642	1.25034	565	1.49261	1.55871	1.9296	1.03637	1.23233	565	1.24846	0.812328	1.2607	1.23765	1.99455	565	1.47416	1.01269	0.896068	0.83529	1.72405	565	0.915577	2.15569	0.218918	1.46163	1.32051	565	1.33224
566	2.36445	2.08223	1.77081	1.18149	0.791631	566	2.73574	1.35519	1.37975	1.80528	1.02314	566	2.85786	2.99875	0.654702	1.58247	1.7404	566	2.67392	1.8769	1.36809	2.21294	0.946859	566	1.58753	1.42374	1.85524	0.701969	1.04147	566	1.39137	1.20124	1.58837	1.8911	2.07709	566	1.5087	1.43863	0.831702	0.699987	1.84494	566	1.28168	1.94878	0.440039	1.29294	1.20076	566	0.792917
567	1.86583	1.56499	1.8774	0.986045	0.878594	567	2.62776	1.20763	1.09867	2.46869	0.995	567	2.34353	2.62469	0.730681	1.57581	2.08777	567	2.75612	1.89534	1.42538	2.17281	1.22379	567	1.51736	1.43964	1.81754	0.747142	0.891475	567	1.33177	1.08909	1.45564	1.355	2.66591	567	1.0455	1.38676	0.909772	1.08199	1.83306	567	1.16373	1.80383	0.73389	1.65949	1.64397	567	0.983891
568	2.42828	1.71458	1.778	0.86625	0.69629	568	2.51286	1.03168	1.03728	2.4552	1.10965	568	2.59894	3.02049	0.714891	1.79749	2.12424	568	2.33313	1.76179	1.12039	2.22316	1.12095	568	1.33086	1.58054	1.93358	0.449247	1.09566	568	1.23503	1.25959	1.08041	1.45371	2.76679	568	1.18754	1.44437	0.858479	0.559015	1.35982	568	0.745159	1.7623	0.684236	1.40083	1.18409	568	0.833985
569	2.15494	2.10454	1.8791	0.935631	0.766515	569	2.58814	1.60075	1.19322	2.30471	1.01557	569	2.17555	3.35834	0.710973	1.91478	2.34011	569	2.70843	1.86561	0.612158	2.17043	0.974791	569	1.63944	1.43544	1.44429	0.493696	0.960047	569	1.19067	1.25553	1.09962	1.30439	2.70942	569	1.0742	1.34052	1.28482	0.636681	1.83741	569	0.957353	1.74652	1.3925	1.50489	1.60596	569	0.875924
570	1.80544	1.99267	2.11568	0.686766	0.749124	570	2.99806	1.10394	1.19567	2.59948	1.36002	570	2.16923	2.88825	0.620747	1.49168	2.17974	570	2.6378	2.07871	1.51201	2.32998	1.05601	570	1.04412	1.67724	1.72722	0.613766	1.291	570	1.3298	1.33417	0.932151	1.3207	2.74456	570	0.829614	1.49615	1.06545	1.10516	1.95427	570	0.861966	2.09025	1.1078	1.28656	0.997867	570	1.23722
571	2.13035	1.79363	2.02083	1.27875	0.774968	571	2.42792	1.07938	1.27746	2.25909	1.37167	571	1.75706	2.67814	0.453476	1.67654	1.6642	571	2.66434	2.01001	1.33532	2.37931	1.18679	571	1.73735	1.67392	1.99995	0.872931	0.934855	571	1.25518	0.926983	0.895437	1.12036	2.6908	571	1.27977	1.65701	0.903602	1.03738	1.96518	571	1.50482	1.87887	1.06442	1.47222	1.21399	571	1.30032
572	2.03881	2.14644	1.75325	0.740906	0.844186	572	2.54174	0.808701	1.21619	2.31467	1.1708	572	1.89411	3.09434	0.632286	1.58048	1.85806	572	2.54334	1.67813	1.39936	2.30661	1.3188	572	0.903286	1.48697	2.06393	0.69683	1.35318	572	1.44817	1.15034	0.929162	1.42053	2.34182	572	1.78971	1.45789	1.17744	0.41411	1.75542	572	1.58079	1.94484	0.672295	1.09653	1.3251	572	1.41888
573	2.20499	1.87556	2.05432	0.823357	0.817461	573	2.36341	1.14233	1.26414	1.47644	1.33888	573	1.89344	2.48391	0.739535	1.84451	1.78815	573	2.69038	2.06055	1.42466	2.42458	1.00022	573	1.34403	1.5206	1.65046	0.421623	1.1702	573	1.37678	1.3289	0.84937	1.25162	2.152	573	1.46486	1.51383	1.18328	0.680406	1.61292	573	1.58615	2.07596	0.686615	0.981867	1.00076	573	1.09217
574	1.99639	1.95421	1.82075	0.738672	0.692521	574	2.45251	1.27421	1.1231	2.16065	1.50162	574	2.08733	3.27784	0.87154	1.39659	1.61411	574	2.59326	1.94979	1.28982	2.1735	0.886714	574	1.107	1.57983	2.20664	0.63426	1.15339	574	1.19789	1.36574	0.845205	1.34013	2.40153	574	1.22076	1.45902	0.511649	0.947121	1.65962	574	1.13832	1.88518	0.812757	0.586298	1.33162	574	1.46272
575	2.0372	1.86149	2.07458	1.03123	0.898582	575	2.75672	0.960888	1.5983	1.76277	2.34069	575	1.85553	3.00524	0.536631	1.11709	1.57881	575	2.66274	2.00494	1.48189	2.4563	0.827654	575	0.998638	1.64345	2.06529	0.642772	0.635646	575	1.23083	1.06322	1.18436	1.6182	2.00978	575	1.24619	1.3418	0.708163	0.55431	1.4686	575	1.26199	1.57774	0.674123	0.900193	1.14981	575	1.08427
576	1.88554	2.22406	1.67482	0.714728	0.647881	576	2.62528	0.942348	1.2843	1.94426	1.92833	576	1.93552	3.23951	0.8355	1.54454	1.80323	576	2.60397	1.69297	1.32392	2.22555	0.463156	576	1.66332	1.30763	1.94655	0.691048	0.911881	576	1.37176	1.18636	0.853731	1.97779	2.63471	576	1.19828	1.46794	0.66409	0.792417	1.55889	576	0.606849	2.21104	0.532396	0.891656	1.49886	576	0.485248
577	2.33676	1.85006	1.45802	0.77299	0.852847	577	2.64934	1.2676	1.15634	1.97386	1.54237	577	1.90346	2.90836	0.963629	1.88348	1.41217	577	3.09956	1.81117	1.40274	2.38205	0.988795	577	1.54089	1.24836	1.89501	0.819071	0.707835	577	1.5305	1.42271	0.969031	1.04695	2.11136	577	1.24753	1.32241	0.981634	0.416114	1.76465	577	0.983937	1.80656	0.621648	1.20659	1.205	577	0.716148
578	1.73168	2.00665	1.6295	0.925499	0.887828	578	2.43977	1.5794	1.21518	2.11087	1.46883	578	1.49917	3.01108	0.805807	1.16263	1.05201	578	2.48404	1.65078	1.3177	2.33863	0.889719	578	1.17908	1.39077	1.75714	0.776166	0.859493	578	1.28594	1.16845	1.10713	1.02339	2.54462	578	1.4826	1.41433	0.932871	0.972445	1.86577	578	0.988277	1.7348	0.738434	1.1596	1.42194	578	1.38062
579	1.79371	1.84595	1.58154	0.850205	0.868337	579	2.77683	1.64786	1.67006	1.89624	1.2145	579	1.53264	2.16134	0.661633	1.53349	1.49834	579	2.91171	1.87268	1.24571	2.34372	1.09492	579	1.78367	1.38028	1.61765	0.987859	1.18681	579	1.47023	1.23105	0.98794	1.52461	2.26468	579	1.16563	1.48237	0.903283	0.556923	1.24838	579	2.02401	1.9021	0.90211	0.938072	1.38387	579	1.58889
580	1.82543	2.23601	1.4753	0.919881	1.06078	580	2.2826	1.50838	1.34778	1.94419	1.45934	580	1.91217	2.711	0.938046	1.09582	1.29309	580	2.55871	1.86738	1.35587	2.22015	1.29619	580	1.51263	1.21386	1.93638	0.793412	0.498068	580	1.30812	1.58821	0.89054	0.819715	2.71195	580	1.07161	1.54142	0.916464	1.1128	1.4079	580	1.33622	1.77154	0.736087	0.980481	1.13563	580	1.61634
581	2.23475	1.82321	1.34043	1.2433	0.89678	581	2.32797	1.27519	1.13226	1.98656	1.91731	581	1.93487	2.54257	0.768421	1.57485	1.32051	581	2.60573	1.91308	1.31973	2.47598	1.05253	581	1.32296	1.52393	2.39973	0.77797	0.80882	581	1.48182	0.992435	0.740716	1.19327	2.38234	581	1.16139	1.42498	0.997989	0.799228	1.07014	581	1.76693	1.87805	0.61774	1.11499	1.44603	581	0.93521
582	2.2583	1.95216	1.98759	1.20164	0.729856	582	2.42967	1.61322	1.39794	1.91683	1.70676	582	1.64532	2.74618	0.513988	1.40751	1.80368	582	2.75296	1.65406	1.38785	2.16889	0.883166	582	1.54753	1.46614	1.48522	0.542564	1.06302	582	1.14966	1.08053	0.92659	0.999192	2.46737	582	1.1761	1.36406	0.856295	0.988719	1.64406	582	1.09942	1.53798	1.15372	1.29299	1.19298	582	1.49024
583	2.03971	2.22356	2.11363	1.47227	1.00554	583	2.79896	1.35071	1.26112	1.53815	1.64916	583	1.77623	2.53275	0.734097	1.42323	1.36822	583	2.71571	1.71685	1.48024	2.5411	1.19005	583	1.3692	1.55031	1.90243	0.393449	0.992082	583	1.38404	1.30707	0.790187	0.572458	2.87985	583	1.50188	1.4561	0.849435	0.553004	1.16043	583	1.53039	1.60039	0.651754	1.47214	1.14338	583	1.25151
584	2.31101	2.42502	2.01083	1.211	0.849296	584	2.25873	1.11032	1.16915	1.40088	2.20685	584	1.7117	2.20384	0.5157	2.01346	1.56675	584	2.86508	1.62039	1.38213	2.43404	1.10961	584	1.18595	1.33802	1.58556	0.579712	1.32772	584	1.22924	1.50006	0.871864	1.06493	2.26686	584	1.5872	1.52661	0.878644	0.613097	1.37555	584	1.23193	1.56538	1.01545	1.58497	1.88819	584	1.51735
585	2.47164	1.87577	2.26793	1.24647	0.916065	585	2.42379	0.889824	1.06218	2.05445	2.2322	585	1.93619	2.83032	0.983225	1.63385	1.3443	585	2.42173	1.69944	1.70244	2.53237	1.27299	585	1.72253	1.23318	1.94348	0.642372	0.62197	585	1.55167	1.37073	1.14835	1.41543	2.5696	585	1.5831	1.055	0.677566	0.6391	1.50906	585	0.99163	1.61385	0.959686	1.42336	1.34819	585	1.13283
586	1.9359	1.82506	2.08892	1.21381	1.00788	586	2.83523	0.867966	1.18954	1.94192	1.46703	586	1.40917	2.67091	0.638598	1.79458	1.41221	586	2.19402	2.01873	1.62766	2.48649	0.940944	586	1.26947	1.45406	2.29933	0.649103	0.883334	586	1.43448	1.27744	0.598139	0.826218	2.2729	586	1.58728	1.00234	0.883833	0.716794	1.21518	586	0.915173	1.79516	0.8398	1.01474	1.45523	586	1.00585
587	1.88956	1.78922	1.96321	1.31435	0.977829	587	2.54033	0.841608	1.44097	1.82792	2.08576	587	1.65374	2.39428	1.49976	1.26433	1.36547	587	3.32755	1.69879	1.42087	2.35094	1.06389	587	1.54905	1.34224	1.94816	0.441234	1.2781	587	1.32152	1.36266	0.88745	1.23552	2.38565	587	1.21712	1.34425	1.00104	0.694307	1.39116	587	1.00352	1.3824	1.05042	0.790329	0.851789	587	1.47941
588	1.99583	1.79631	1.85568	1.36023	0.98489	588	2.7203	1.01091	1.35483	1.8475	1.82768	588	1.78651	2.5767	0.663386	1.4461	0.977633	588	2.76482	1.73981	1.29108	2.86775	0.906944	588	1.65036	1.53186	1.85342	0.600457	1.43975	588	1.52813	1.19843	1.0006	1.84131	2.24727	588	1.6688	0.846631	0.961346	1.06022	1.87649	588	0.538403	1.71101	1.05756	0.704694	1.70188	588	1.34547
589	2.06232	1.97299	1.80698	1.35883	1.09475	589	2.75452	1.39974	1.58574	1.86824	1.655	589	1.51226	2.53811	0.688202	1.5965	1.43774	589	2.73609	1.63608	1.36352	2.25992	1.15327	589	1.4799	1.22721	1.43143	0.635752	1.16743	589	1.27692	1.30052	0.826872	1.03252	2.30476	589	0.861917	1.0349	0.840552	1.4054	1.85156	589	1.36654	1.57779	0.845291	1.32955	1.18026	589	1.28867
590	2.25051	1.76804	1.76861	1.25107	1.01037	590	2.9921	1.32168	1.12885	2.05187	1.29172	590	1.8697	2.5465	0.926472	1.64311	1.80492	590	2.80635	2.04534	0.911505	2.14062	0.977869	590	1.6479	1.35584	1.51504	0.945246	1.13946	590	1.34183	1.2263	0.773695	1.50168	2.26404	590	0.96887	1.14296	1.22232	1.1811	1.5766	590	1.19496	1.45462	1.26867	1.66428	1.18122	590	0.626245
591	1.86821	1.95563	1.80715	1.33258	0.969375	591	2.59875	1.50152	1.32058	1.70013	1.38403	591	2.08026	2.60745	0.758912	1.33354	1.13485	591	2.70631	1.95208	0.769781	2.41112	0.969042	591	1.86456	1.5466	1.72762	0.639413	1.23262	591	1.24196	1.26143	0.827963	1.56077	2.32788	591	1.38774	0.934131	0.809843	0.788241	1.2859	591	0.922393	1.45728	1.68013	1.43106	0.855568	591	1.25759
592	2.41026	1.68815	1.79271	1.30941	0.752533	592	2.87451	1.5644	1.18038	1.91527	1.73377	592	1.77421	2.41648	0.95863	1.65357	1.10719	592	2.43266	1.68881	0.732722	2.36854	0.908015	592	1.25627	1.42179	1.81555	0.812693	1.43846	592	1.43455	1.24316	0.833796	1.11028	2.36197	592	1.11379	1.34659	0.575396	0.770085	1.68295	592	0.486631	1.86879	0.970155	1.39047	0.968964	592	1.32423
593	2.16518	1.87316	2.01543	1.25762	0.743561	593	2.50002	1.45776	1.11631	1.88355	1.38895	593	1.64336	2.31918	1.38963	1.57086	0.991148	593	2.38247	1.94672	0.744966	2.15957	1.06177	593	1.42304	1.48048	1.8817	0.705359	0.523758	593	1.48362	1.21151	1.02277	0.748862	2.36124	593	1.66631	1.18111	0.692605	0.541128	1.32119	593	0.736672	1.76938	0.800338	1.06342	1.31292	593	1.54196
594	1.68451	2.10038	1.57903	1.23912	0.878573	594	2.83405	1.4221	1.38462	1.82514	1.98698	594	1.6516	1.37253	0.556955	1.62398	0.949883	594	2.70385	1.87745	0.82989	2.39249	1.06468	594	1.91755	1.29139	1.57139	1.01944	1.1809	594	1.32404	0.54601	1.03292	1.18626	2.32054	594	1.52056	1.32041	0.619588	0.490072	1.45721	594	0.797726	1.63741	1.13688	1.69869	1.54013	594	1.28375
595	2.03785	2.17733	1.45329	1.27246	0.871937	595	2.34909	1.93298	1.27635	1.28662	1.81783	595	1.63133	2.17531	0.669748	1.81604	1.39536	595	2.7049	1.8572	1.42285	2.49925	1.21662	595	2.31214	1.18881	1.48666	0.825872	1.07687	595	1.36633	1.64859	0.527063	1.45863	2.18295	595	1.13178	1.12377	0.543527	1.19688	1.6448	595	1.41173	1.64521	0.710013	1.59934	1.07654	595	1.87072
596	2.19295	2.10879	1.63038	1.21226	1.0355	596	2.442	1.56864	1.17167	1.59632	1.47305	596	1.60943	1.97613	0.90372	1.55957	1.14875	596	2.68236	1.98001	1.26366	2.72473	1.26824	596	1.37997	1.47064	1.25163	0.593158	0.986639	596	1.49621	1.44507	0.890067	1.63808	2.34577	596	0.924855	1.45679	0.584466	0.371195	1.83102	596	1.5066	1.37573	0.694365	2.14994	1.26118	596	1.50216
597	1.78899	2.05401	1.871	0.60203	1.18037	597	1.92409	1.55967	1.39625	1.88008	1.46428	597	1.5812	1.40515	0.663694	1.06603	1.11614	597	2.49732	1.89347	1.06638	2.64774	0.952448	597	1.61531	1.47006	1.64591	0.721286	0.949584	597	1.33006	1.09264	0.754855	1.26648	2.39235	597	0.992277	0.951723	0.701484	1.09831	1.8257	597	1.13294	1.0027	0.803449	1.6484	1.24484	597	1.9762
598	2.13181	2.1646	1.89867	0.759781	0.978806	598	2.48656	1.54517	1.31176	1.17061	1.5413	598	1.77532	2.02241	1.00129	1.20346	1.23645	598	2.68258	1.87587	1.31422	2.49522	1.13382	598	1.19234	1.50971	1.545	0.531425	0.770759	598	1.39297	1.28032	0.739266	1.60618	2.13652	598	0.90714	1.3552	0.797481	0.522839	1.83232	598	1.57662	0.880847	0.843547	1.73415	1.46509	598	1.8679
599	2.01925	2.13115	1.95926	0.796625	0.842817	599	1.82209	1.56869	1.35271	1.56988	1.5403	599	1.54074	2.15691	0.7947	1.41515	0.852314	599	2.45384	1.77338	0.560848	2.64932	0.982776	599	1.9017	1.39062	1.31241	0.756987	0.640302	599	1.44612	0.797597	0.90084	1.88777	2.45875	599	1.0948	1.50138	0.602831	0.629151	1.75726	599	1.17057	1.14698	0.633589	1.98651	1.07242	599	1.76665
600	2.01735	2.20289	1.9379	1.24549	1.07141	600	2.48909	1.41886	1.14237	1.73032	1.67601	600	1.68976	2.73575	0.818121	1.63836	1.76289	600	2.31068	2.03839	1.07384	2.51541	1.4192	600	1.92387	1.18913	1.72309	0.891399	0.753506	600	1.39507	1.3799	0.653481	1.34803	2.15588	600	1.323	1.52516	1.05741	0.416485	1.70881	600	0.659898	1.44959	0.582079	1.53426	1.4356	600	1.60258
601	1.8223	2.14597	1.63403	1.0419	0.764043	601	2.70135	0.344637	1.32565	1.76615	1.4786	601	1.61476	2.07496	0.847021	1.72556	1.05947	601	2.3981	1.71275	0.755518	2.79063	1.33749	601	1.76832	1.20285	1.34811	0.57537	0.801408	601	1.32549	1.25687	0.379291	0.909796	2.0426	601	1.17645	1.37215	0.430053	0.455051	1.70514	601	1.22079	1.4772	0.859491	1.60548	1.41943	601	1.88242
602	1.59254	2.13824	1.92373	1.17757	0.96953	602	2.10572	1.06513	1.29373	1.58741	1.29309	602	1.82559	2.31306	1.0245	1.64759	1.06478	602	2.63098	1.86079	0.996533	2.24604	0.796751	602	1.65127	1.2359	1.53146	0.960302	0.756006	602	1.34685	1.17735	0.772346	1.38177	2.05427	602	1.42434	1.04919	0.497699	0.500566	1.38878	602	1.52821	1.28601	0.72065	1.58024	1.43003	602	1.80833
603	1.66518	2.31852	1.96992	1.7189	0.818919	603	2.66028	1.05079	1.40208	2.19626	1.05711	603	1.73396	2.24096	0.882352	1.37064	1.23107	603	2.38046	1.85816	0.653986	2.57268	0.998137	603	1.69204	1.19287	1.97434	0.94244	0.712488	603	1.31946	1.62933	1.00607	1.58605	2.77809	603	1.18132	1.16135	0.690378	0.48625	1.54629	603	1.20161	1.6847	0.423751	1.27882	1.59276	603	1.6737
604	2.19378	2.247	1.78249	1.47999	0.804785	604	2.70743	1.05116	1.16125	1.68414	1.51212	604	1.54327	2.12825	0.59222	1.29683	1.29769	604	2.58109	1.99424	0.879112	2.42587	1.3885	604	1.71136	1.47916	1.62115	1.08571	1.11819	604	1.40228	1.0834	1.05704	1.44143	1.80467	604	1.09587	1.25157	0.834875	0.613869	1.53281	604	0.73386	1.5502	0.616914	1.57863	1.18663	604	1.90237
605	1.91761	1.96226	1.88103	1.76296	0.898009	605	2.14801	0.970065	0.934588	1.79013	1.25883	605	1.83208	1.97717	0.651503	1.65853	0.876719	605	2.47147	2.00482	1.00825	2.53429	1.49916	605	1.80761	1.51394	1.4949	0.632083	0.659618	605	1.31199	1.11589	0.97786	1.21027	1.92757	605	1.0821	1.3935	0.868923	0.751978	1.66109	605	1.4405	1.94474	0.278612	0.670751	1.25371	605	1.62319
606	1.69087	1.8508	1.8806	1.16071	0.896778	606	2.32439	0.890578	0.929947	2.19274	1.32579	606	1.39149	2.04523	1.04486	1.31915	1.24488	606	2.64863	1.99028	1.02895	2.5017	1.26354	606	1.39437	1.35297	1.61105	1.03458	1.01507	606	1.40633	1.10288	0.938001	1.21157	2.37247	606	1.27643	1.14945	0.782198	1.07844	1.67115	606	1.34583	1.49772	0.811247	1.08979	1.12178	606	1.77846
607	2.06126	2.2616	1.75209	0.909793	0.713078	607	2.33593	1.03114	1.15577	1.96296	1.50364	607	1.84097	2.09623	0.666361	1.50183	1.46604	607	2.93884	1.98837	0.83667	2.31609	1.34635	607	1.56714	1.30399	1.65957	0.627876	0.771403	607	1.42769	1.24796	0.964138	1.18456	2.15981	607	1.08368	1.16651	1.27042	1.05901	1.80824	607	1.01579	1.62206	0.714514	1.71084	1.35883	607	1.81252
608	1.72042	1.99395	1.87017	1.15647	1.13736	608	2.37306	1.61949	0.941118	1.94189	1.3667	608	1.66697	2.05211	0.68431	1.87066	1.19417	608	2.58833	2.03163	0.728903	2.81375	1.591	608	1.11301	1.20636	1.60434	0.927311	1.07069	608	1.51484	1.19152	1.22951	1.02913	2.64607	608	0.964678	1.29935	0.613888	0.897732	1.42539	608	1.29983	1.38877	0.595427	1.49573	1.0488	608	1.70816
609	2.56819	2.06756	1.8815	0.710094	0.87539	609	2.65088	1.35399	0.945312	1.99197	1.2705	609	1.50617	2.15986	0.632981	0.96045	1.94277	609	3.13539	2.28927	1.10591	2.57747	1.30051	609	1.75598	1.28536	1.79543	1.15108	1.23323	609	1.3087	1.00412	0.782237	0.843855	2.38107	609	1.1553	1.34746	0.761799	0.53661	1.80703	609	1.4072	1.35652	0.824885	1.32556	0.91884	609	1.62856
610	1.87543	2.05878	1.87581	0.798007	0.996771	610	2.92935	1.50648	1.21303	2.98643	1.69307	610	1.67971	3.18131	0.685545	1.74596	1.83924	610	2.55211	1.55922	0.83442	2.29785	1.65492	610	1.20107	1.49928	1.97837	1.12065	0.715216	610	1.25312	1.31444	0.755696	0.775649	2.03598	610	1.47448	1.28565	0.591799	0.706321	1.80308	610	1.01688	1.69939	0.668715	1.18702	1.07168	610	1.65345
611	1.96924	1.89615	2.19768	0.914697	0.7124	611	2.6138	1.2467	1.22262	1.47199	1.00211	611	2.02103	2.82437	1.05188	1.46823	1.83836	611	2.74235	1.9279	1.02858	2.18089	1.50725	611	2.05875	1.34965	2.12045	0.771451	0.946872	611	1.31052	1.29465	1.26669	1.15942	1.98113	611	1.58098	1.47922	0.861191	0.686031	1.76512	611	1.36757	1.87189	0.521812	1.32502	0.946021	611	1.91577
612	2.02441	2.05612	2.04531	1.26932	1.3123	612	2.91834	1.66646	1.17835	2.40472	1.03247	612	1.70376	2.66125	1.01439	1.56866	1.85218	612	2.60057	1.72061	0.826787	2.78872	1.34875	612	1.87064	1.51639	1.84673	0.967024	0.901432	612	1.37274	1.54509	0.48363	1.2992	1.93094	612	1.51272	1.40309	1.15229	0.827383	1.8981	612	0.899575	1.67923	0.433536	1.58146	1.33017	612	1.90562
613	2.13878	2.20147	1.86502	1.11607	0.861845	613	2.3203	0.886244	1.25386	1.92413	1.63654	613	1.57171	2.20181	0.434766	1.46019	1.98242	613	3.02155	1.81237	0.771496	2.91371	1.39983	613	1.35384	1.31691	1.79469	0.982522	0.884025	613	1.20493	0.973015	0.665324	1.1145	2.09371	613	1.16467	1.06606	1.52427	0.898741	1.83435	613	1.35614	1.40297	0.641351	1.32954	1.5223	613	1.79091
614	1.91023	2.03965	1.84009	0.802605	1.07577	614	2.16173	1.52123	1.19194	2.07306	1.60188	614	1.94901	2.80695	0.464501	1.33663	1.44268	614	2.70306	1.60781	0.826793	2.94081	1.43013	614	1.79702	1.37742	1.74108	1.224	0.466647	614	1.3206	1.1218	0.961179	1.01807	1.93493	614	1.80028	1.16068	1.43079	0.595338	1.61296	614	1.39547	1.37014	0.550181	1.14288	1.14684	614	1.95999
615	1.88225	2.47934	1.91401	0.835003	0.956196	615	2.30989	1.10367	1.17095	2.1124	1.24321	615	1.94697	2.73724	0.938972	1.81537	1.42193	615	2.47496	1.87385	0.784232	2.75834	1.45664	615	1.7981	1.22492	1.76385	1.03886	0.709215	615	1.18018	1.43275	1.12699	1.17542	1.70459	615	1.73679	1.07625	1.52949	0.848534	1.78948	615	1.06906	0.812258	0.973519	1.33625	1.4055	615	1.29788
616	1.91516	2.38467	2.03639	0.919372	0.796051	616	2.02193	0.951391	1.27197	1.81778	1.69645	616	1.89552	2.59245	0.495136	1.69042	1.35715	616	2.7563	2.05534	1.339	2.29754	1.54288	616	0.997918	1.22814	1.75368	1.01573	0.656868	616	1.46889	1.30531	0.757736	1.01037	1.73288	616	1.55368	0.975011	1.27473	0.784297	1.44767	616	0.723289	1.37214	0.69911	1.17994	1.66288	616	1.6101
617	2.13607	2.19956	1.96091	0.765883	0.815992	617	1.95951	1.40697	1.31215	2.70873	1.43469	617	1.42096	2.72001	0.985005	1.74836	1.25259	617	2.837	1.90806	1.33671	2.33328	1.48617	617	1.90286	1.35104	1.9614	0.827667	0.972759	617	1.27632	1.10781	0.857183	1.02839	1.94643	617	1.3809	1.1638	1.35237	0.519095	1.45644	617	1.04042	1.33272	1.07204	1.12612	1.89624	617	1.46064
618	1.94442	1.69393	2.05902	0.9347	0.793181	618	1.82302	1.46665	1.08848	2.02895	2.03002	618	2.18937	3.1238	0.910148	1.88416	1.42776	618	2.49912	1.87726	1.37192	2.22125	1.64232	618	1.51938	1.45925	2.4126	1.35717	0.926233	618	1.23106	1.00746	0.908074	1.2496	2.49158	618	1.54875	0.904106	0.840125	0.67357	1.54509	618	0.984787	1.40159	1.13707	1.16853	1.83294	618	1.64017
619	2.10377	2.11884	2.01317	0.940396	0.959949	619	1.72591	1.48136	0.744136	2.40526	1.40627	619	2.15506	2.81691	0.493116	2.01204	1.71012	619	2.58481	1.75634	1.58062	2.67704	1.52289	619	1.55261	1.18532	1.66756	0.604489	0.7902	619	1.22624	1.23353	0.85803	1.05899	2.38296	619	0.878037	0.778204	1.44975	0.920443	1.76217	619	1.17249	1.21502	0.911687	1.15791	1.27747	619	1.76586
620	1.63072	2.35621	1.60979	0.733886	0.763171	620	1.61497	1.48066	0.813796	2.0449	1.49564	620	1.92186	2.81731	0.712931	1.74668	1.78448	620	2.51989	2.1855	1.48728	2.32253	1.36108	620	1.27338	1.17164	2.08386	0.881187	1.00159	620	1.31662	1.38819	0.911903	1.23085	2.10864	620	1.34355	0.947701	0.558224	1.05441	1.62552	620	1.44541	1.20885	0.560628	0.672512	1.02911	620	1.88482
621	2.25516	1.94712	1.52097	0.830369	0.973042	621	1.74591	1.37554	2.70023	2.06835	2.19844	621	1.58056	2.3265	0.847234	1.7051	1.12826	621	2.46637	1.83469	1.16921	2.51326	1.47783	621	1.82815	1.3191	1.68193	0.585856	1.03911	621	1.28765	1.33422	0.89139	0.850745	2.43042	621	2.01054	0.824674	1.22132	0.943544	1.6871	621	0.758695	1.54673	0.459068	1.10182	1.22682	621	1.7692
622	2.39452	2.16428	1.46573	0.75667	0.947747	622	1.3572	1.25562	1.80427	2.05082	1.82955	622	1.65048	2.49803	0.498444	1.80989	1.55782	622	2.6586	1.87946	0.638252	2.40581	1.2184	622	1.69548	1.51026	1.40449	0.484988	0.810227	622	1.25761	1.25913	0.763878	0.896986	1.90785	622	1.42051	0.890785	1.59759	0.72103	1.7518	622	1.5673	1.993	0.628004	1.43413	1.16866	622	1.77568
623	2.20512	2.12674	1.34799	0.857819	0.876802	623	1.34689	1.25638	1.60169	2.16287	1.99484	623	1.89225	2.91246	0.891927	1.75359	1.36035	623	2.47629	1.71539	1.34301	2.59475	1.46202	623	1.83914	1.44169	1.50331	1.1612	0.912802	623	1.46452	1.11811	1.23877	1.06603	2.20051	623	1.56022	0.992369	0.946689	1.29841	1.67492	623	1.21324	1.37605	0.595508	0.686232	1.37935	623	1.77001
624	1.3367	2.15593	1.71614	1.0532	0.918389	624	1.68736	0.99937	1.43912	2.1484	1.5566	624	1.66561	2.45337	0.408475	1.67666	1.2141	624	2.51558	1.91621	1.64314	2.38376	1.62096	624	1.52461	1.52683	1.8421	0.99735	1.20685	624	1.24407	1.23385	0.977333	1.34433	1.83216	624	1.63416	0.923532	1.04559	0.614509	1.30926	624	0.836887	1.01551	0.74406	1.25596	1.4108	624	1.80645
625	1.66825	2.10438	1.85448	0.694457	0.942585	625	1.81505	1.3337	2.18355	1.88417	1.84411	625	1.70113	2.21223	0.818982	1.76664	1.72148	625	2.43833	1.97463	1.27868	2.49789	1.4298	625	1.91843	1.47621	2.02759	0.786565	0.954748	625	1.2869	0.952248	0.862136	1.08456	2.0737	625	2.01776	0.92021	1.16878	0.672433	1.46468	625	1.39399	1.11875	0.782172	1.28704	1.29861	625	1.78867
626	1.53106	2.26195	1.87746	1.02727	0.907558	626	1.51819	1.11483	1.19942	1.89226	1.40412	626	1.83652	2.37387	0.525533	1.19048	1.48827	626	2.6674	1.89925	0.964796	2.76439	1.30513	626	1.83603	1.43084	1.72225	0.969629	1.12361	626	1.29256	1.24814	0.754966	1.11453	2.06271	626	1.85124	0.966861	1.26405	0.686215	1.30632	626	1.31974	1.42841	0.424383	0.615521	1.20065	626	1.75298
627	1.95603	2.06577	1.78001	0.881038	0.943412	627	1.80206	1.32239	1.5121	1.90924	1.46055	627	1.9123	2.59302	0.884386	2.12196	1.70152	627	2.79668	1.95946	0.85883	2.49112	1.31956	627	1.56727	1.81969	2.09959	0.634725	0.937905	627	1.29075	1.56262	0.671978	1.0552	1.97595	627	1.43651	1.13907	0.841543	0.789639	1.59062	627	1.43501	1.62309	0.669039	0.915072	1.23743	627	1.75598
628	1.74786	1.91405	1.83443	0.570527	0.839277	628	1.92286	1.59331	1.79424	2.56895	1.26477	628	1.85965	2.47964	0.689481	1.71531	1.42957	628	2.75206	1.73248	0.669342	2.49619	1.52341	628	1.35279	1.71156	1.93519	0.724261	1.09968	628	1.32804	1.3115	1.39003	1.24475	2.64669	628	1.59463	0.875149	1.01008	0.737725	1.36735	628	1.3322	1.73471	0.409931	0.611651	0.991206	628	1.75003
629	1.72953	1.79445	2.00168	0.63783	1.02725	629	2.03017	1.16237	2.2807	1.40509	1.64263	629	1.86319	2.53318	0.838416	2.03047	1.57092	629	2.36155	1.86738	1.02392	2.35738	1.47605	629	1.51368	1.41488	1.98198	0.496062	1.06945	629	1.15037	1.43103	0.797435	0.995609	2.19615	629	1.27027	0.892954	1.24177	0.930492	1.31369	629	1.09027	1.04176	0.515951	1.04405	1.6628	629	1.87979
630	1.54353	1.80914	2.21471	0.69236	0.693405	630	1.73206	1.44615	1.54298	2.33377	1.42931	630	1.8001	2.7636	0.567919	1.4864	1.34565	630	3.0765	1.9514	0.914523	2.69021	1.38669	630	1.59231	1.59067	1.79949	0.420819	1.10005	630	1.41113	1.76974	1.11587	1.06368	2.32706	630	1.36099	0.96172	0.856749	1.33301	1.44074	630	1.08278	1.3034	0.927918	1.17055	1.12578	630	1.63332
631	1.50778	2.14746	1.8052	0.840284	1.03754	631	1.74016	1.29592	1.44177	2.14358	1.66155	631	1.88738	2.57168	0.395143	2.09601	1.26006	631	2.89045	1.92632	1.28384	2.46124	1.26721	631	1.70447	1.28402	2.55361	1.27901	0.97981	631	1.2899	0.72495	1.29743	1.08292	2.36702	631	1.20863	0.838071	0.911194	1.21166	1.21329	631	0.95654	1.00264	0.532754	1.20347	1.00377	631	1.78419
632	1.69025	2.19276	1.70263	0.780065	0.735975	632	1.30254	1.00731	1.26758	2.59635	1.2536	632	1.72246	2.66825	0.683969	1.53091	1.74096	632	2.8969	1.83701	1.26692	2.56316	1.52433	632	1.80608	1.47051	2.37236	0.891294	1.17098	632	1.16844	0.882755	0.78065	1.25419	2.01822	632	1.30955	1.11398	0.918707	1.1629	1.9639	632	1.20088	1.01896	0.560828	1.36297	1.37652	632	1.85481
633	1.85693	1.9567	1.79716	0.80588	0.598779	633	1.87972	1.54193	1.12616	2.34238	1.77712	633	1.73142	2.67987	1.09794	2.00392	1.78542	633	2.60576	2.02564	0.946546	2.36457	1.41921	633	2.08162	1.56583	2.03907	0.960298	0.688307	633	1.30342	1.2503	0.869973	1.05434	2.20784	633	1.23081	1.25689	1.22074	0.38565	1.58379	633	1.22641	1.47764	0.650849	0.70856	1.37578	633	1.51567
634	1.29946	1.91385	1.96062	1.04811	0.772102	634	1.41988	1.10249	1.25292	1.33267	1.6065	634	2.18802	2.33195	0.675328	1.90138	1.70488	634	2.49676	1.95711	0.703186	2.58535	1.58492	634	1.76577	1.47942	2.39539	0.918541	1.00791	634	1.29075	1.42736	0.978385	1.03127	2.49105	634	1.30268	1.17934	1.89301	0.770714	1.41784	634	1.12994	1.41428	1.23222	0.74281	1.10132	634	1.5514
635	1.57661	1.97446	2.00834	0.808874	0.886901	635	1.40333	0.965985	1.07004	1.93949	1.2965	635	1.60775	2.54561	0.613696	1.77303	1.50125	635	2.65009	1.72554	0.968533	2.67401	1.47734	635	1.43621	1.91507	2.08798	0.941786	0.474205	635	1.37115	1.60679	0.913478	0.792306	2.70305	635	1.18923	1.06701	1.30302	1.08741	1.55757	635	1.33558	1.57813	1.20795	1.31584	1.37634	635	1.41577
636	1.6611	2.04401	1.99954	0.911025	0.907263	636	2.12375	1.12027	1.10338	1.92943	1.43389	636	2.10954	3.24572	0.629418	2.16338	1.73763	636	2.55525	1.81498	1.46646	2.56641	1.39917	636	1.9343	1.31157	2.07227	1.05278	1.04271	636	1.59876	1.12356	0.847653	0.946962	2.1183	636	1.49218	0.911722	1.19591	1.28938	1.55647	636	1.84338	1.43802	0.694683	1.38583	1.3633	636	1.54253
637	1.30527	2.02803	2.14625	0.785617	0.78912	637	1.86729	1.14847	1.3778	2.26614	1.42465	637	1.96571	2.49792	0.636057	1.6364	1.36103	637	2.48048	1.93578	1.31157	2.55957	1.41129	637	1.48334	1.6229	1.78521	0.867789	0.670835	637	1.23731	0.938341	0.912149	1.30343	2.32316	637	1.55547	1.24691	0.831647	0.560319	1.52497	637	1.55637	1.26927	0.804308	0.514692	1.38318	637	1.52189
638	1.84417	1.9212	1.60197	0.664922	1.09569	638	1.50737	0.81147	1.30776	2.4308	1.37324	638	1.74056	2.55536	0.437659	2.15412	1.25223	638	2.47182	1.91135	1.22773	2.94424	1.61459	638	1.77192	1.58747	1.90933	1.06855	0.791157	638	1.38676	0.912137	1.04912	0.947348	2.19472	638	1.30815	0.978453	1.03852	0.849522	1.39654	638	0.769264	1.55459	0.482266	1.00284	1.15507	638	1.49602
639	1.35991	1.88767	1.42243	0.789151	1.04519	639	1.75022	1.31063	1.27264	2.39429	1.81108	639	1.84264	2.33878	0.573635	1.95036	1.63365	639	2.80673	1.8728	1.6241	2.62575	1.23504	639	1.61273	1.6915	1.5731	0.84697	0.639801	639	1.4626	1.25323	0.77334	1.26062	2.25167	639	1.35603	0.753013	0.648235	0.727846	1.46045	639	1.78033	1.46541	1.0804	1.26613	1.25675	639	1.61115
640	2.31435	2.02324	1.55151	0.77498	1.02795	640	1.53909	1.44056	1.23984	2.4074	1.17485	640	1.94101	2.58122	1.45927	1.83042	1.29466	640	2.98591	1.9168	1.22818	2.82887	1.45693	640	2.02708	1.50985	1.7079	0.668836	0.617245	640	1.42383	1.53344	0.818119	0.878412	2.01502	640	1.09749	0.989445	0.582065	0.619633	1.44618	640	1.46974	0.981002	0.608609	0.918452	1.28831	640	1.47044
641	1.93722	1.79551	2.09234	0.990861	1.09997	641	1.80729	1.67787	1.24675	2.48204	0.915347	641	1.63812	2.43128	0.734588	1.66619	1.55601	641	2.75981	1.7635	0.965205	2.39452	1.4854	641	1.71057	1.46264	1.30483	1.03245	0.577084	641	1.42238	1.01977	0.890987	0.669483	2.03875	641	1.09992	2.27082	1.06084	1.29504	1.53942	641	1.44545	0.930666	0.613174	1.2113	1.46559	641	1.45496
642	1.74364	2.03037	1.55723	0.76147	0.916357	642	1.51488	1.39332	1.13536	2.77639	1.62738	642	1.71529	2.04377	0.773703	2.00245	1.65069	642	2.68486	2.11873	1.33547	2.6529	1.5237	642	1.16138	1.90419	1.97916	0.810986	0.539	642	1.42517	1.37566	0.922207	1.37993	2.3434	642	1.46002	2.07017	1.39375	1.5336	1.43028	642	1.28809	1.23681	0.971367	1.52386	1.65897	642	1.55155
643	1.91125	1.6637	1.98973	0.762154	1.60247	643	1.56531	1.26202	1.2743	2.79305	1.74341	643	1.49691	2.99352	0.766815	1.74788	1.96531	643	2.72488	1.78506	1.40749	2.37703	1.55746	643	1.67836	2.04464	1.77249	0.700532	0.696423	643	1.31616	1.75906	1.47848	1.12421	2.05346	643	1.58503	2.242	1.34923	0.95924	1.6439	643	1.0298	1.20686	0.605651	0.97236	1.35445	643	1.53402
644	2.02535	1.7967	1.60673	0.767952	1.34239	644	1.64324	1.2452	1.58013	2.08432	1.65646	644	1.93718	2.86894	0.905483	2.04664	1.55361	644	2.79206	2.02168	1.44114	2.61631	1.5523	644	1.5947	1.67974	1.84757	0.574413	1.42887	644	1.32405	1.80274	0.954393	0.641285	2.22507	644	1.28775	2.09962	0.717012	0.712232	1.61651	644	1.43935	1.15721	0.720047	1.23803	0.789198	644	1.51752
645	1.69906	2.01155	1.92123	0.896531	1.33359	645	1.22359	1.27362	1.10514	2.12634	1.94854	645	1.72028	2.11021	0.91	1.93895	1.22701	645	2.20946	1.96737	1.21177	2.37163	1.44647	645	1.76438	1.55538	1.8553	1.01752	0.909009	645	1.32008	1.74444	1.14913	0.93925	2.07039	645	1.31391	2.32153	0.780109	1.02659	1.59395	645	1.51483	1.31551	0.645485	1.16692	1.57577	645	1.42952
646	1.51249	1.60795	2.06899	0.805701	1.35474	646	1.03242	1.35981	1.37498	2.54906	1.73552	646	1.70641	2.06054	0.674606	2.16127	1.72636	646	2.45305	2.07601	1.10651	2.44116	1.43732	646	1.77066	1.77744	1.62018	0.864754	0.904117	646	1.42833	1.95585	1.1506	0.901882	1.85948	646	1.62113	2.01662	0.965037	0.794592	1.34506	646	1.59606	1.40335	0.60588	1.76659	1.40927	646	1.35478
647	1.37359	2.0032	1.98538	0.847651	1.4614	647	1.45467	1.12488	1.24623	2.16222	2.13489	647	1.77273	1.30707	1.56666	2.10031	1.86104	647	2.54723	1.86494	1.4083	2.35371	1.51303	647	1.64739	1.50092	1.96909	0.828815	0.59641	647	1.26684	1.91725	1.55496	1.50067	2.24436	647	1.48557	2.06833	1.24248	1.49966	1.48339	647	1.55786	1.50837	0.447229	1.31374	1.32722	647	0.596985
648	1.86464	1.71941	2.11583	0.831867	1.40687	648	1.66561	1.7104	0.864601	2.10473	2.03311	648	1.54485	1.80086	0.699728	1.54812	1.62757	648	2.35157	1.97998	1.11055	2.44555	1.32845	648	1.54171	1.65611	1.88041	0.858939	0.579317	648	1.14728	1.71809	1.15138	0.801265	1.79656	648	0.949624	2.1809	1.29452	1.17064	1.50288	648	1.86519	1.04147	0.623858	1.14637	1.46392	648	1.4403
649	1.41157	1.96184	2.13576	0.817121	1.40529	649	1.58629	0.838179	1.12927	2.65185	2.27274	649	1.38036	1.48492	0.687327	1.53274	1.28223	649	2.46917	1.97584	1.24398	2.70469	1.29805	649	1.7598	1.44366	1.729	0.78119	0.844628	649	1.24202	1.80765	1.35445	1.52634	1.7659	649	1.0072	2.14689	1.25973	1.02163	1.55494	649	1.40881	1.66757	0.596886	1.3279	1.78123	649	0.767013
650	1.4861	1.90272	1.96228	0.766348	1.42651	650	1.42669	1.18639	1.48882	2.46498	1.68057	650	1.58393	1.59001	1.25175	1.93256	1.39233	650	2.97872	1.83709	1.20379	2.9098	1.49151	650	1.61814	1.38868	1.94819	0.787705	0.185468	650	1.26646	1.53485	0.857844	1.59344	2.12501	650	0.570308	2.13407	0.984385	0.842865	1.18503	650	1.53401	1.41447	0.554001	1.03849	0.929305	650	0.945391
651	1.47841	1.77228	2.02961	0.684107	1.56936	651	1.24317	1.22427	1.39766	2.15062	1.7239	651	1.47336	1.78689	0.991784	1.91328	1.0546	651	2.52388	1.87228	1.17693	2.41044	1.79508	651	1.65624	1.50363	1.88956	1.36451	0.7556	651	1.14325	1.68789	0.614762	0.850028	2.15154	651	0.753931	1.97145	1.10291	0.894311	1.63891	651	1.39653	1.23181	0.643946	0.792431	1.67975	651	0.973337
652	1.85315	1.69732	2.15879	0.968713	1.40137	652	1.29292	1.07825	1.15722	2.4241	2.06964	652	1.53515	1.7815	0.636373	2.18023	1.54379	652	2.66479	1.88281	1.29	2.44703	1.51173	652	1.61869	1.60352	1.77317	1.04205	0.662535	652	1.28221	1.46002	1.0649	1.47317	1.99216	652	1.02355	2.20881	1.29715	1.27158	1.64685	652	1.62942	1.16187	1.45398	1.37526	1.53189	652	1.17246
653	2.00955	1.75904	1.97227	0.895457	0.863328	653	1.48311	1.08641	1.84146	2.14772	2.25339	653	1.68063	2.29875	0.737554	2.29501	1.49881	653	2.59525	2.01219	1.02369	2.50323	1.39214	653	1.26323	1.68662	1.88087	0.789125	0.523314	653	1.28049	1.40432	0.710522	1.56142	2.2934	653	1.35556	1.87799	1.62819	0.974806	1.35891	653	1.26372	1.2327	0.577337	1.03888	1.33643	653	0.992629
654	1.75712	1.57562	1.56958	0.892049	0.731676	654	1.28503	1.34302	1.82105	1.96753	2.06361	654	1.37457	2.45556	0.743115	1.94752	1.31459	654	2.9702	1.9332	1.27221	2.4224	1.51726	654	1.21701	1.61284	2.19483	0.68859	0.456511	654	1.20769	1.53835	0.812771	1.40824	1.96362	654	1.52871	2.01123	1.30763	1.13542	1.16096	654	1.18163	1.02515	1.03591	1.03278	1.56638	654	1.1766
655	1.96931	2.18586	1.91373	0.848809	0.999957	655	0.909627	1.38778	1.53269	1.8112	2.33636	655	1.65049	2.2622	0.830776	1.95398	1.44231	655	2.94806	1.92375	1.18472	2.41944	1.3805	655	1.50921	1.66019	1.58928	0.853677	0.743982	655	1.23463	1.90803	0.680963	1.26416	1.87437	655	1.14082	2.26593	1.34064	1.49533	1.65441	655	1.30028	0.831633	0.75209	1.33564	1.47218	655	0.986368
656	1.85592	1.659	1.61482	0.952617	1.08426	656	1.31124	0.902554	1.71748	2.37349	1.07098	656	1.83892	1.89658	0.785994	1.83146	1.38505	656	2.6523	1.93052	1.27451	2.86509	1.36424	656	2.06176	1.18234	1.74283	0.897084	0.918641	656	1.15943	1.53551	0.701095	1.20924	2.0238	656	1.59013	1.84543	1.51324	1.00049	1.82758	656	1.03714	1.13936	0.565722	1.45384	1.40421	656	1.06073
657	1.71589	1.67875	1.51083	0.859239	0.697931	657	1.2672	1.01702	1.73435	2.21347	1.60938	657	1.6156	2.48745	0.91	2.00778	1.22813	657	2.81927	2.03097	1.62873	2.62842	1.25207	657	1.33223	1.53023	1.78974	0.871509	1.47491	657	1.25978	0.945134	1.1358	1.25203	2.23737	657	1.1471	2.12902	0.999574	0.618909	0.919771	657	1.15126	1.55311	0.514105	1.37276	1.63832	657	1.6289
658	1.55176	1.89749	1.37862	0.951829	0.878134	658	1.31668	1.77848	1.27036	1.85434	1.51946	658	1.64706	2.02012	0.739627	1.72868	1.06882	658	2.86811	1.7583	1.23082	2.57771	1.3222	658	1.99295	1.47858	1.92804	1.3946	0.597756	658	1.36751	1.12556	1.07716	1.39506	2.31093	658	1.25378	2.15334	0.900212	0.631643	1.19739	658	1.01517	1.72816	0.663599	1.39773	1.5198	658	1.41778
659	1.40633	2.15097	1.02811	0.81903	1.01956	659	1.28854	1.8022	1.1205	2.27485	1.06412	659	1.67355	2.19803	0.937702	1.91769	1.35186	659	2.65859	2.035	1.39393	2.69408	1.45873	659	1.35898	1.42129	2.19241	0.7181	0.905702	659	1.40452	1.1172	0.980984	0.798052	2.67657	659	1.41134	2.2003	0.944402	0.809387	1.24685	659	0.814011	1.24908	0.585761	1.42309	1.4104	659	1.47817
660	1.3295	1.76575	0.843918	0.714035	0.736178	660	1.26604	1.1184	0.834725	1.85692	1.09965	660	1.74266	2.566	0.715832	2.07352	1.33578	660	2.59784	1.65912	1.06639	2.7488	1.30698	660	1.43669	1.16518	1.65391	1.33245	0.742686	660	1.23662	1.37572	0.960487	1.24867	2.32725	660	0.960015	1.87553	1.36157	1.20103	1.95079	660	1.34912	1.29498	1.15909	1.71118	1.4676	660	1.5973
661	1.31875	2.03373	0.723737	0.820863	0.97795	661	1.10124	2.01615	1.21176	2.01092	1.32443	661	1.35044	2.31388	0.649543	1.94416	1.47671	661	2.73776	1.84693	1.61467	2.58883	1.45176	661	1.62934	1.17722	1.5089	0.920261	0.97586	661	1.33209	1.11926	0.909043	1.23723	2.55595	661	1.54922	2.13119	0.739023	1.04581	1.55726	661	1.42117	1.63648	0.855919	1.48149	1.10154	661	1.58306
662	1.54586	1.78847	0.712173	1.07799	0.96305	662	1.41844	1.74665	1.61254	2.47735	1.18007	662	1.46363	2.25216	1.49866	1.53485	1.3883	662	3.02196	1.91432	1.49208	2.41638	1.54408	662	1.5823	1.24799	1.68151	1.43506	0.864717	662	1.263	1.2676	1.01217	0.894205	2.44145	662	1.26495	2.2128	1.06664	0.896302	1.61547	662	1.32052	1.29125	0.838506	1.72622	1.20645	662	1.37072
663	1.31479	1.65496	0.54173	0.867396	1.25512	663	1.52924	1.49773	1.32186	2.6189	1.287	663	1.71564	2.53256	0.453979	1.73451	1.40595	663	2.79999	1.86212	1.26043	2.69852	1.5304	663	1.43446	1.23748	1.99358	1.29594	1.34538	663	1.31087	1.23496	0.559685	0.938129	1.783	663	1.36763	2.09174	0.987268	1.01248	1.39631	663	1.5296	1.4045	0.944185	1.15681	1.09469	663	1.39624
664	1.23624	2.22234	1.31138	1.06928	1.39829	664	1.00655	1.93508	1.54656	1.82738	1.37426	664	1.7412	2.79787	0.734827	1.34012	1.35935	664	2.81839	1.84845	1.38714	2.51602	1.46637	664	1.35156	1.60193	1.87893	0.885949	1.38327	664	1.20569	0.892453	1.2027	1.30708	2.37376	664	2.01177	2.04757	1.68378	0.737366	1.77852	664	1.16964	1.65933	1.01931	1.29101	1.30611	664	1.42793
665	1.35781	1.95027	2.18207	0.750708	1.26582	665	1.78692	1.73142	1.76068	1.46735	1.22357	665	2.07904	3.37871	0.902408	1.74236	1.49827	665	2.74362	2.07078	1.39868	2.64374	1.51691	665	1.28813	1.38252	1.41256	0.634991	1.3709	665	1.30677	0.996423	1.49721	1.21631	1.92446	665	1.64201	2.36224	0.953957	0.996412	1.4829	665	1.1453	1.36034	0.916418	1.53645	1.30871	665	1.37143
666	1.47303	2.05772	2.01811	0.861174	1.11313	666	1.4434	1.23139	1.17322	2.10578	1.26478	666	1.61107	2.74647	0.602448	1.77395	1.33528	666	3.03135	1.8821	1.18264	2.48607	1.46199	666	1.7365	1.28331	1.85194	0.814019	1.28061	666	1.46466	1.27785	0.90634	1.68147	2.20545	666	1.43298	2.02212	1.08603	0.847209	1.42169	666	1.08627	1.3538	1.18608	1.56172	1.60452	666	1.60394
667	1.63328	1.78133	1.08028	0.813643	1.14571	667	2.22164	1.39348	1.26537	2.08496	1.35637	667	1.03908	3.32225	0.695846	1.41188	1.64346	667	2.38272	2.09109	1.37086	2.40816	1.30403	667	1.08745	1.34812	1.64415	0.57124	1.30085	667	1.44247	1.0619	1.06261	1.1768	2.02823	667	1.32079	2.21331	1.16584	0.695974	1.52346	667	1.54971	1.16799	0.458094	1.21666	1.17206	667	0.72642
668	1.80601	1.7946	1.41583	1.01856	1.1489	668	2.2076	1.35031	1.17519	2.39856	1.72331	668	1.6852	2.8441	0.786461	1.33304	1.75704	668	2.73113	1.8553	1.25299	2.78118	1.60158	668	1.33826	1.30454	1.47852	0.353874	1.47188	668	1.41529	0.839274	0.957171	1.32573	2.19269	668	1.91717	2.33223	1.00708	0.927148	1.11876	668	1.00171	1.19397	0.954669	1.43342	1.25284	668	1.00678
669	1.72891	1.71558	1.1695	0.814822	1.05233	669	2.01581	1.1655	0.85253	2.6106	1.84459	669	1.38162	3.08695	0.772222	1.75991	1.82154	669	2.57699	1.86566	1.29971	2.34168	1.70783	669	1.71158	1.45319	1.67469	0.974856	1.20289	669	1.24289	0.792894	1.00306	0.931974	1.72756	669	1.56734	1.9516	1.40568	1.01333	1.18837	669	1.39257	1.22478	0.505873	1.37213	1.02527	669	1.50376
670	1.66432	1.62351	1.26419	0.925817	0.654666	670	2.3338	1.00025	0.857928	2.61967	1.86945	670	1.08022	3.10089	0.696311	1.64058	1.72699	670	2.54649	2.03134	1.19803	2.31985	1.53819	670	1.45072	1.2766	1.64263	1.00891	0.881095	670	1.32067	1.2365	0.847154	1.34464	1.59788	670	1.07178	2.44979	1.05031	0.723358	1.48298	670	1.13582	1.33642	0.962071	1.48467	1.10767	670	1.01905
671	1.67178	2.00917	1.48343	0.711203	1.18265	671	2.31471	1.06589	0.940008	2.84641	1.79002	671	1.22929	2.80811	0.936954	1.12085	1.47849	671	2.57222	1.88927	1.47443	2.23519	1.28269	671	1.09617	1.74163	1.53915	0.987469	1.35574	671	1.19639	1.43961	1.16545	1.05253	2.03257	671	1.26535	2.50376	1.17176	0.647401	1.15318	671	1.43267	1.84551	0.791615	1.40772	1.34483	671	1.1493
672	1.4272	2.01224	1.1549	0.879983	1.08499	672	2.14495	0.772856	1.09998	1.9834	1.80012	672	1.14301	2.4998	0.615045	1.02042	2.0943	672	2.47764	2.13184	0.938302	2.81087	1.47835	672	1.3483	1.64391	1.78871	0.796662	1.47845	672	1.32343	1.49793	0.8218	1.8745	1.87755	672	1.51559	2.14876	0.958833	0.882471	1.04984	672	1.27103	1.56891	0.907568	1.40704	1.50272	672	1.15451
673	1.38758	1.90726	0.859306	0.882348	0.585799	673	2.02443	1.3226	1.22516	1.6526	1.73475	673	0.976043	2.54276	0.633801	2.02545	1.25773	673	2.74045	2.15764	1.19805	2.55805	1.39331	673	1.53017	1.47554	1.55681	0.783336	1.67954	673	1.29133	1.00342	1.02549	1.10295	2.24575	673	1.81462	1.85802	1.57311	1.02596	1.77123	673	1.43195	1.2635	0.442335	1.25887	1.18463	673	1.55046
674	1.38765	2.05649	0.98602	0.937785	1.19436	674	2.1542	1.06458	1.62184	1.92501	1.68122	674	1.25713	2.66637	0.64595	1.42022	1.24494	674	2.39613	1.93734	1.21324	2.51933	1.56921	674	1.49348	1.38317	1.47525	0.606341	1.398	674	1.49516	1.20592	0.9121	1.17322	2.28515	674	1.57997	2.27601	1.09689	0.574171	1.11787	674	1.37322	1.77515	0.644711	1.43268	1.20662	674	1.40653
675	1.45381	1.87789	1.61006	0.908204	1.10498	675	2.32975	1.19681	1.1499	1.9513	1.81525	675	1.13025	3.11316	0.431028	1.64296	1.20461	675	2.77045	2.06163	1.35775	2.4518	1.51652	675	0.903098	1.16233	1.33722	0.361558	1.69187	675	1.30244	0.90489	0.747606	0.951233	1.66812	675	1.14537	2.07939	0.900214	0.912695	1.04889	675	1.28574	1.33184	0.697071	0.730698	0.903922	675	1.17238
676	1.26203	1.96708	0.960007	0.892652	0.932415	676	1.79831	1.12177	0.821466	1.58727	1.8787	676	1.18584	2.40729	0.62747	1.38334	1.13598	676	2.49753	1.93067	1.27662	2.43187	1.6107	676	1.50859	1.44865	1.67841	0.582936	1.40086	676	1.29857	1.13189	1.14287	0.926039	1.56618	676	1.06569	2.10592	0.726535	0.783693	1.24779	676	1.26812	1.55885	0.724101	0.866747	1.15629	676	1.27715
677	1.78729	2.02073	1.01919	1.00298	1.0204	677	2.12737	1.32695	1.43705	1.83948	1.85993	677	1.35187	2.21917	0.468668	0.956047	1.64137	677	2.57832	1.86338	1.22248	2.65402	1.51636	677	1.53556	1.35272	2.07721	0.796369	1.11703	677	1.59805	1.26901	0.961754	1.0542	2.03776	677	1.3572	1.86456	1.11084	0.647756	1.50729	677	1.40704	1.4677	0.708613	0.462596	1.58753	677	1.13748
678	1.43546	1.8739	1.51562	0.813782	1.20544	678	2.1721	1.04705	1.40118	1.9019	1.76013	678	1.40644	2.315	0.607967	1.29988	1.30526	678	2.35323	1.82717	1.56048	2.36746	1.27892	678	2.36977	1.37548	1.86611	0.918834	1.37176	678	1.26469	1.08276	1.17103	1.26151	2.36082	678	1.52255	2.3017	1.02837	0.725483	1.42986	678	1.12803	1.25732	0.541085	0.781593	1.25625	678	1.22447
679	1.24601	1.90559	0.747564	0.845616	1.21253	679	2.25297	1.4147	1.17909	2.0846	1.24633	679	1.11187	2.91102	0.560384	1.38508	1.27196	679	3.04624	2.27337	1.53885	2.54905	1.43899	679	1.93745	1.48862	1.62094	0.851453	1.2512	679	1.24499	1.11866	0.713737	1.14458	2.23698	679	0.844555	2.44945	1.25518	0.96034	1.61908	679	1.19927	1.2943	0.552034	1.71088	1.15318	679	0.846767
680	1.91696	1.78249	0.998114	1.11114	1.05551	680	2.5768	1.1694	1.27581	2.11816	0.982985	680	1.15227	2.51148	0.777314	1.63542	0.912333	680	2.58565	1.84725	1.24877	2.43522	1.2932	680	1.70794	1.57055	1.47097	0.709256	1.31791	680	1.34601	0.699045	1.03416	1.37123	2.34654	680	1.02802	1.86407	1.27165	0.989221	1.65561	680	1.79322	1.17186	0.806858	1.05105	1.39545	680	0.924539
681	1.65108	2.0851	0.810627	0.957103	1.28839	681	2.09257	1.54717	1.05936	2.34296	1.37252	681	0.784925	2.83584	0.728888	1.56579	0.989174	681	2.77772	1.93914	1.46647	2.40299	1.46525	681	1.66561	1.87852	1.58707	0.862169	1.14224	681	1.30227	0.926949	0.578271	1.06156	2.24715	681	1.17549	1.97758	1.12958	0.616391	1.58124	681	1.11922	1.38731	0.768865	1.2506	1.22455	681	0.903146
682	1.77159	1.58504	0.642419	0.83525	1.37303	682	2.37215	1.17915	1.27289	2.00137	1.48398	682	1.1199	2.62325	0.703181	1.60962	1.10308	682	2.51367	1.74075	0.920651	2.46453	1.55743	682	1.53075	1.55735	1.56528	0.66571	1.2218	682	1.40645	0.990433	1.11517	1.49244	2.0844	682	1.08473	1.89727	0.848597	0.897574	1.54256	682	1.4816	1.28781	0.281471	1.23553	1.22472	682	0.928143
683	1.81207	2.43396	0.898609	0.572353	1.50769	683	2.40448	1.1143	1.29755	2.05891	1.46769	683	1.37574	2.46315	0.723141	1.73788	1.13454	683	2.79383	1.88284	0.959469	2.48375	1.63719	683	1.73069	1.32178	1.6619	0.7695	1.23854	683	1.46609	1.06073	1.06747	1.85616	2.2373	683	1.16585	2.13855	0.671484	0.800948	1.95711	683	1.3715	1.3558	0.718841	1.24565	0.851074	683	1.20298
684	2.06765	2.37934	0.742925	0.848125	1.06072	684	1.91241	1.00862	1.3446	2.06917	1.69041	684	1.01877	2.6578	0.79269	1.32642	0.890406	684	2.61602	2.12331	1.0866	1.76212	1.33189	684	1.79181	1.43265	1.77445	0.365261	1.44787	684	1.31136	1.2598	0.905351	1.35328	2.60098	684	1.18169	1.98611	0.963186	0.609873	1.48892	684	1.47794	1.5754	0.713146	0.920244	1.1223	684	0.701181
685	1.80633	2.21672	1.00427	0.910903	0.852342	685	1.43135	1.261	1.29571	1.85404	1.12615	685	1.12065	2.65119	0.566612	1.64836	0.66675	685	2.55265	2.14179	1.34801	1.95124	1.40798	685	1.63033	1.32999	1.61669	0.306814	1.29711	685	1.36142	1.596	1.48292	1.50826	2.30734	685	1.12482	1.77321	1.17495	1.04118	1.40272	685	1.44769	1.09437	1.12433	1.23027	1.05937	685	0.720194
686	2.82798	1.90595	0.433934	1.09599	1.17524	686	1.52407	1.20302	2.04469	1.70685	0.961089	686	1.69956	2.67196	0.840718	1.91791	1.1297	686	2.61227	2.09524	1.14701	2.20884	1.29545	686	1.78024	1.35703	1.83211	0.877062	1.44534	686	1.15048	1.17597	1.09089	1.26967	2.49677	686	0.763119	2.39901	1.27214	1.32956	1.92256	686	1.48295	1.55688	0.947789	1.47925	1.09812	686	0.813208
687	1.64435	1.86903	0.742865	0.902102	1.38903	687	1.74245	1.7337	0.965019	1.85349	0.878252	687	1.38178	2.70953	0.642942	1.7089	1.36577	687	2.8162	1.93473	1.15761	1.92622	1.48738	687	0.878226	1.30013	2.05353	0.791476	1.34033	687	1.21627	1.25999	0.798469	1.30392	2.24992	687	1.12236	2.10093	1.47309	1.10279	1.27498	687	1.92937	1.22048	0.536097	1.11288	1.53441	687	0.872314
688	1.74157	2.08511	1.40696	0.856166	1.20433	688	1.67065	1.37927	1.23526	1.64734	1.2496	688	1.10692	2.55355	0.73097	1.89912	1.30274	688	2.53179	1.995	1.27298	2.06437	1.37546	688	1.16877	1.41169	1.81854	0.60419	1.39374	688	1.24154	1.23821	1.0981	1.26431	2.53385	688	1.84239	1.90648	1.10755	0.783263	1.53622	688	1.47885	1.46955	1.08144	1.59673	1.60121	688	1.39063
689	2.52701	1.74988	1.20288	1.24156	1.13837	689	1.9621	1.31612	1.2855	1.65842	1.02267	689	1.33125	2.47195	1.16156	1.95948	1.11333	689	3.05896	1.8129	1.8638	1.84756	1.43791	689	1.36892	1.63825	1.62374	0.544112	1.60816	689	1.3104	1.20221	0.93298	1.22482	2.17121	689	1.29174	2.09072	0.870719	0.769071	1.59653	689	1.52778	1.53776	0.432686	1.53781	0.974102	689	0.879049
690	1.98739	2.51202	1.77923	0.936642	0.847424	690	1.64822	1.06239	1.33108	2.06646	2.09268	690	1.17457	2.62517	0.610161	1.48861	0.913844	690	2.82209	2.12073	1.37873	2.02499	1.32352	690	1.33902	1.2634	1.67292	1.2069	1.17755	690	1.27906	1.09323	0.767016	1.12966	2.43573	690	1.48299	2.00881	1.25327	0.625048	1.05052	690	1.99219	1.3769	0.694036	1.4514	1.08545	690	1.11509
691	2.1394	2.50973	1.09956	0.971896	0.935589	691	1.75992	1.59486	0.960554	1.76042	1.14532	691	0.841586	2.55975	0.580662	1.73102	1.08028	691	2.63023	1.93266	1.38241	1.90555	1.50452	691	1.35804	1.2523	1.57903	0.754363	0.997527	691	1.3829	1.05227	1.01528	1.27402	2.53382	691	1.07515	2.26078	0.707475	0.438492	1.2557	691	1.68566	1.31591	0.457587	1.31027	1.32458	691	1.03109
692	1.81708	2.23695	0.792507	0.926088	1.10237	692	1.43697	0.856565	1.01341	1.75652	1.05679	692	0.958261	2.9421	0.764314	1.78071	0.938986	692	2.85424	2.14951	1.71965	1.79926	1.378	692	0.946268	1.42926	2.02357	0.770312	1.16215	692	1.43255	1.17386	1.12697	0.90213	2.15829	692	1.02414	2.20655	0.988087	0.86941	1.31809	692	1.13595	1.54691	0.654931	1.52585	0.963831	692	1.18743
693	1.61113	2.20254	0.79034	0.749164	0.971591	693	1.53551	0.884348	0.905577	1.75902	1.65742	693	1.63324	2.31859	1.34092	1.51062	1.20666	693	3.12324	2.10383	1.51998	2.06012	1.40458	693	1.29095	1.61725	1.79667	0.766228	1.41839	693	1.18887	1.02072	0.788753	1.57308	2.4385	693	1.55466	2.11654	1.02378	1.05664	1.39703	693	1.23314	1.3473	0.463244	1.12779	1.48504	693	0.865881
694	1.21022	2.08057	1.59778	1.13417	1.38016	694	1.79763	0.817866	0.843216	1.84628	1.22207	694	1.19935	2.69789	0.686424	1.80698	0.988393	694	2.62572	2.12517	1.23532	1.8902	1.74526	694	1.39585	1.50899	1.52328	0.826064	1.27882	694	1.26815	1.17214	0.557906	1.2504	2.11383	694	1.3841	2.11253	0.854229	0.796057	1.79586	694	1.7089	1.47971	0.353922	0.720407	1.11657	694	0.944477
695	1.52421	2.14958	1.22448	0.788916	0.928479	695	1.61417	0.838934	1.21724	1.52377	1.48911	695	1.35594	2.73243	0.843365	1.68745	0.960244	695	2.58752	1.75653	1.3637	1.86854	1.40801	695	1.25943	1.55187	1.5689	0.681963	1.17791	695	1.75497	1.07998	0.9427	0.967919	2.23845	695	1.50215	1.76364	0.920138	0.928491	1.43877	695	1.34982	1.71331	0.541726	0.911209	1.17107	695	0.974723
696	1.60518	2.20658	0.728629	1.01969	0.878051	696	1.59423	0.985674	0.992377	2.55207	1.33745	696	1.17184	2.80238	0.571793	1.58813	1.3758	696	2.59507	1.81452	1.69485	1.82221	1.35497	696	1.16459	1.71893	1.62226	0.79621	1.36672	696	1.15167	1.06181	0.767303	0.883389	2.27296	696	1.59529	2.09094	0.803631	0.803671	1.05966	696	1.40231	1.63134	0.618844	1.00725	1.3957	696	0.8421
697	1.71155	2.31711	0.756062	0.880413	1.1313	697	1.24666	0.706819	1.07639	2.03511	1.82836	697	1.03759	2.77126	0.503557	1.82826	1.29093	697	2.49645	1.90277	1.52505	1.8916	1.40926	697	1.53628	1.63913	1.82953	0.724567	1.34554	697	1.32643	1.39529	0.634915	1.07566	2.06754	697	1.8799	1.91675	1.1441	0.599553	1.02328	697	1.76778	1.53803	1.53881	0.760089	1.4911	697	1.16844
698	1.92125	2.31527	0.838056	0.961209	1.44938	698	2.04349	0.753965	1.27554	1.92537	0.765903	698	1.29177	2.48755	0.771797	1.77035	0.981708	698	2.84306	1.91456	1.1977	1.95496	1.51027	698	1.37968	1.81762	1.80222	0.899401	1.04406	698	1.49882	1.4423	0.730394	1.07109	2.42998	698	1.65723	2.38682	0.988204	0.339027	0.448034	698	1.82118	1.22317	0.853423	0.662417	1.19377	698	1.26267
699	1.91985	2.01717	1.41062	0.898221	0.832382	699	1.69128	0.896105	1.39394	1.98794	1.43231	699	0.756382	2.92537	0.385388	1.54443	1.36232	699	2.54538	1.85932	1.52885	1.96645	1.35803	699	1.68743	1.12088	1.40092	0.644772	1.03836	699	1.54481	1.37989	1.13441	1.69606	2.51985	699	1.68831	1.82453	0.918628	0.66231	0.784596	699	1.64873	1.39093	0.580242	0.676069	0.910719	699	1.01903
700	1.54277	2.67635	1.5403	0.722619	1.18059	700	1.72749	0.762161	0.854505	2.32918	1.42868	700	1.04168	2.54332	0.604862	1.86752	1.30337	700	2.61249	2.02024	1.0559	1.79118	1.33902	700	1.32485	1.61729	1.70047	0.709879	1.08646	700	1.43707	1.43845	1.04084	1.37887	2.57337	700	1.48957	1.84718	1.02659	0.762564	1.10942	700	1.16121	1.50906	0.560183	0.425143	1.14619	700	1.43648
701	1.53591	2.32563	1.2383	0.653184	1.3601	701	1.75412	0.801631	1.06376	2.03471	1.41024	701	1.19266	1.9479	0.638617	1.66437	1.31138	701	2.61628	1.84992	1.61124	1.93835	1.41052	701	0.996864	1.53498	1.66345	0.71553	1.46789	701	1.16144	1.2497	1.0257	1.38113	2.32506	701	1.60938	2.16039	1.03242	0.793717	1.12093	701	1.56526	1.94672	0.804131	0.945484	0.883708	701	1.44424
702	0.965915	2.09242	1.84664	0.670292	1.11353	702	1.77976	0.620109	0.965742	2.40587	1.54232	702	1.19266	2.45358	0.488377	2.07386	1.19645	702	2.85181	1.851	2.5499	1.89763	1.46848	702	1.38512	1.34353	1.57344	0.806408	1.14263	702	1.27815	1.40284	0.469851	1.52402	2.25384	702	1.54072	2.45915	0.854834	0.654416	1.05452	702	1.43406	1.81528	0.700092	1.15544	1.21809	702	1.5242
703	1.65456	2.15373	1.50117	0.891096	1.1562	703	1.69035	1.09771	0.838832	2.60575	1.22352	703	1.03036	1.3988	1.31822	1.81956	1.21248	703	3.0118	1.79983	1.94787	1.89357	1.4789	703	0.916963	1.55935	1.42578	0.84935	1.35578	703	1.32247	1.11315	0.753202	0.893671	2.58139	703	1.33521	2.25811	0.874086	0.839702	1.19414	703	1.38923	1.80436	1.03863	0.527296	0.62512	703	1.33845
704	1.30675	2.33823	1.30157	0.903897	0.967743	704	1.89666	0.941238	0.612301	2.32542	1.13735	704	1.26342	2.06302	1.18439	1.27384	1.3408	704	2.8099	1.89531	2.51314	1.8603	1.76875	704	1.08377	1.5232	1.51973	0.711333	0.844583	704	1.6081	1.10147	1.1031	0.702432	2.61545	704	1.57307	2.07588	1.13438	0.745657	1.69662	704	1.46686	1.65395	0.791113	0.825867	1.04395	704	1.49482
705	1.95982	2.14578	1.51284	0.928953	1.08998	705	1.75844	0.791939	1.08137	2.54403	1.43303	705	1.31597	1.96839	1.28318	1.83232	1.48129	705	2.67546	1.73767	2.32989	1.72946	1.83914	705	1.6343	1.22571	1.46883	0.485805	1.35812	705	1.31818	1.36613	0.864095	0.575084	2.5146	705	1.53205	2.35241	0.915993	0.603538	1.50814	705	1.45079	1.93909	0.559075	0.729534	1.18132	705	1.52225
706	1.88449	2.03343	1.509	0.796884	1.0063	706	2.03986	1.01099	0.9695	1.85161	1.50138	706	1.31503	1.9971	1.20938	1.486	1.5765	706	2.5211	1.92635	2.34657	1.80123	1.64518	706	1.95238	1.39781	1.50131	0.619489	0.998527	706	1.26023	1.49443	1.08006	0.905534	2.48645	706	1.48961	2.38197	0.91247	0.419704	1.57939	706	1.38158	1.57465	0.387029	0.369628	1.20157	706	1.46726
707	1.7449	2.27664	1.23709	0.781744	1.03597	707	1.73876	0.993177	0.877353	2.20318	1.22636	707	1.48319	1.98653	1.13205	1.93436	1.29347	707	2.75316	1.83518	2.56916	1.87287	1.59054	707	1.44767	1.55006	2.12718	1.05853	1.20873	707	1.35361	1.37194	1.06975	0.747452	1.86126	707	1.42881	2.28728	0.778574	0.641769	1.69235	707	0.922222	1.47002	0.676848	1.46772	1.36724	707	1.49097
708	1.7268	2.02871	1.67514	0.793927	0.89719	708	1.97393	0.968661	1.21212	2.02812	1.5208	708	1.35905	2.26808	1.75479	1.86915	1.24262	708	3.38105	1.89056	2.22346	1.84445	1.71042	708	1.66328	1.41117	1.45219	0.950896	1.47228	708	1.40189	0.960684	1.3307	0.690675	2.50056	708	1.28182	2.06984	0.910885	1.00512	2.19717	708	1.394	1.00954	1.12735	1.56421	1.50643	708	1.6431
709	1.64071	2.19181	1.42029	0.951413	0.78691	709	1.8411	0.9654	1.0443	2.09563	1.84464	709	1.29302	1.41995	1.36879	1.89816	0.819329	709	2.59587	2.10383	2.28414	1.95947	1.36693	709	1.54929	1.41196	1.47899	0.752668	1.50491	709	1.26956	1.24202	0.760422	1.19492	2.24184	709	1.70431	2.40008	1.00783	0.705437	1.72017	709	1.19418	1.42633	0.766264	1.36925	1.25723	709	1.61807
710	1.43522	1.78702	1.65241	0.840575	1.0867	710	1.70878	0.922634	0.55049	2.01204	1.92377	710	0.964278	1.73	1.86074	1.62659	1.4577	710	2.51966	1.87266	2.32406	1.84912	1.37538	710	1.5777	1.3211	1.55174	0.756761	1.31038	710	1.17756	1.38975	0.866682	1.0182	2.82168	710	1.24775	2.15767	1.09882	0.525936	1.55242	710	1.58697	1.51321	0.78646	1.17601	0.861807	710	1.63841
711	1.5606	2.19322	1.41903	0.795501	0.858256	711	1.6258	0.958398	1.33444	1.61758	1.81159	711	0.943975	2.41102	1.41088	1.51145	1.22114	711	2.64167	1.85494	2.66397	1.81843	1.37775	711	1.26908	1.30956	1.92347	0.502412	1.3357	711	1.42434	0.95649	0.587559	1.72448	2.27431	711	1.69864	2.05508	1.24345	0.584417	1.78545	711	1.16943	1.78872	0.824385	1.23984	1.39058	711	1.56312
712	1.7286	1.88605	1.45951	0.991281	1.26087	712	1.46827	1.0981	0.652137	1.9471	1.20246	712	0.783808	1.80172	1.92128	1.57532	1.61105	712	2.9282	1.67105	2.47775	1.88908	1.52474	712	0.923453	1.4497	1.43881	0.489016	1.79427	712	1.21331	1.08262	1.07898	1.42308	2.15156	712	1.32294	2.34909	1.00354	0.838097	1.67154	712	1.6363	1.30518	1.14889	1.53767	1.08276	712	1.35608
713	1.38144	2.35264	1.8302	0.797944	1.28619	713	1.50467	0.927948	1.131	2.34285	1.13731	713	0.917326	1.78243	1.7269	1.61497	1.65363	713	2.78661	1.97094	2.52556	1.98035	1.50645	713	1.21703	1.6377	1.77335	0.449097	1.62772	713	1.3027	1.32928	0.809457	1.46001	2.35969	713	1.4759	2.00013	1.01839	1.18803	1.7106	713	1.61663	1.394	0.830311	1.50425	1.32069	713	1.36785
714	1.6645	2.13622	1.8766	0.907653	1.00739	714	1.80636	1.25705	1.07386	2.67624	1.04388	714	1.40115	1.98265	1.81036	1.57344	1.0439	714	2.99607	1.89525	2.35168	1.96487	1.58767	714	1.52185	1.32729	1.77789	0.506795	1.34469	714	1.42862	1.26903	1.08666	1.38654	2.44852	714	1.53801	2.12664	1.33473	0.911479	1.42968	714	1.45656	1.29277	0.67756	1.20826	1.17695	714	1.65466
715	1.45205	1.46555	1.64739	0.686619	1.34475	715	1.65097	0.984174	1.05365	2.51414	1.36345	715	1.60666	1.8415	1.79335	1.49992	1.01663	715	2.77716	1.83075	2.51069	1.91864	1.41115	715	1.07074	1.36775	1.62215	0.46147	1.68848	715	1.34316	1.49419	0.926084	1.08242	2.71932	715	1.75629	2.68029	1.05239	0.743015	1.66983	715	1.70196	1.38266	0.864842	1.30842	1.13094	715	1.56707
716	1.21906	1.87605	1.37539	0.842824	0.89862	716	1.6449	0.839987	1.50387	1.72595	1.62211	716	1.63221	1.9605	1.77012	1.91756	2.04791	716	3.05229	2.05638	2.53615	1.65983	1.3824	716	1.49556	1.29431	1.28472	0.324347	1.40209	716	1.27064	1.08317	0.822288	0.893366	2.38427	716	1.39084	2.15876	1.2354	1.25257	2.12974	716	1.69367	1.32637	0.448991	1.13121	1.12615	716	1.38593
717	1.3356	1.74142	1.48228	0.944582	0.980198	717	2.2723	0.938326	0.858434	1.93983	1.84329	717	1.15043	2.3592	1.95003	1.79522	1.65754	717	3.29966	2.32699	2.61631	1.8143	1.55101	717	1.23419	1.34133	1.49843	0.72782	1.33919	717	1.26111	1.38022	0.890772	1.16609	2.619	717	1.33855	2.26171	0.890552	1.28426	2.04771	717	1.51762	1.65399	0.433341	0.980855	1.39766	717	1.73109
718	1.43455	1.77583	1.48993	0.708594	0.912941	718	2.32979	1.00537	0.767763	2.09592	1.49224	718	1.17692	1.54803	1.70656	1.50982	1.31245	718	2.5696	1.93797	2.58925	2.47513	1.47511	718	1.40973	1.44639	1.65983	0.40225	1.47725	718	1.38021	0.937241	0.705984	0.959211	2.35398	718	1.24327	2.00607	0.721837	1.0055	2.16865	718	1.30129	1.2166	1.03405	0.756429	0.910497	718	1.6445
719	1.65724	2.01879	0.858397	0.861757	1.01974	719	2.4518	1.03069	1.0379	2.11078	0.914245	719	1.11879	2.25292	1.20391	1.37864	1.38504	719	2.56885	2.06191	2.63233	2.54842	1.59026	719	1.27502	1.55879	1.52161	0.448929	1.50132	719	1.2356	1.34443	1.16533	0.912838	2.35777	719	1.50924	2.34191	1.05352	0.837347	1.70465	719	1.37011	1.3348	0.615965	0.859711	0.973142	719	1.887
720	1.08856	1.97589	1.45919	0.761806	0.981235	720	2.61637	0.942566	0.977532	2.36848	1.72336	720	1.24914	2.64235	1.30792	1.54398	1.09597	720	3.2894	1.89646	2.46097	2.55714	1.50573	720	1.5092	1.31662	1.6897	0.456182	1.55932	720	1.24982	1.06969	1.02002	0.77452	2.32135	720	1.4079	2.64314	0.925928	1.03069	1.83548	720	1.54851	1.7175	0.568232	0.864108	1.13059	720	1.67823
721	1.79046	1.82168	1.89382	0.805143	0.966384	721	2.34454	0.650417	1.0233	1.86004	1.48166	721	1.284	2.74384	1.83391	1.46653	1.11808	721	3.02236	2.07673	2.6683	2.58664	1.58163	721	1.31816	1.34936	1.51747	0.531318	1.73391	721	1.4269	1.55939	0.70076	0.869363	2.3146	721	1.26882	1.85376	0.891519	1.03394	1.60696	721	1.36153	1.70889	0.61934	1.42761	0.939634	721	1.63235
722	1.24595	1.6385	1.39605	0.911338	1.11482	722	2.48439	1.12731	0.693129	1.60298	1.30604	722	0.923952	2.89193	1.77468	1.44225	1.20706	722	3.07343	1.92861	2.66349	2.35628	1.60603	722	1.4154	1.33738	1.56537	0.671512	1.55864	722	1.43297	1.33731	0.895207	0.733933	2.53391	722	2.06327	2.44483	0.945569	0.703789	1.60889	722	0.853303	1.13134	0.745393	1.30482	1.32061	722	1.64902
723	1.21756	1.86387	1.13326	0.778626	0.752131	723	2.45995	0.875028	1.01698	2.14388	1.99923	723	1.04149	3.15165	1.69408	1.17121	1.14943	723	3.17244	1.81198	2.77815	2.22348	1.66722	723	1.10683	1.33302	1.67872	0.367336	1.7505	723	1.5332	0.916873	1.06258	0.588275	2.25719	723	1.41506	2.44442	1.2402	0.467074	2.03459	723	1.19651	1.76054	0.632105	1.26394	1.26521	723	1.74487
724	1.65711	1.8304	0.973349	0.89298	1.05297	724	2.29079	0.822536	0.952887	1.78046	1.53358	724	0.914641	2.61341	1.22271	1.53713	1.41169	724	3.13878	1.95035	2.69007	2.67789	1.46697	724	1.17772	1.17134	1.94788	0.626377	1.73594	724	1.55741	1.19436	1.38446	0.706799	2.47047	724	1.51166	1.95905	1.00733	0.767805	1.81046	724	1.30003	1.42845	0.722364	1.19294	1.23732	724	1.37754
725	1.57595	1.82926	1.59975	0.872003	1.04773	725	2.02139	0.877585	0.935624	1.76278	1.48133	725	0.944014	3.00107	1.22057	1.63829	1.33922	725	2.67643	1.63868	3.11884	2.70162	1.56801	725	1.68677	1.26411	1.51321	0.897436	1.40443	725	1.20657	1.14565	0.779802	0.947999	2.50646	725	1.30938	2.25074	1.09799	0.608998	1.5773	725	1.2692	1.35295	0.378185	0.963981	1.44253	725	1.54081
726	1.47352	1.86718	1.58499	1.02078	0.965403	726	2.07896	0.890843	0.959438	1.24872	1.38688	726	1.47662	2.49811	1.18006	1.55308	1.25228	726	3.0012	1.8289	2.84581	2.10945	1.54831	726	1.28113	1.48621	1.47215	0.613904	1.01734	726	1.34251	1.01965	0.760766	0.591609	2.64561	726	1.65607	2.41978	1.20058	0.690245	2.23037	726	1.06484	1.89421	1.04642	0.555459	1.39902	726	2.01325
727	1.69678	1.64906	1.63827	0.788099	1.04447	727	1.28075	0.996091	0.943352	1.81283	1.7783	727	1.48506	2.72677	1.85815	1.57182	1.18444	727	3.79223	2.01399	2.60652	2.27193	1.57794	727	1.44732	1.2869	1.86245	0.594268	0.997745	727	1.25766	1.02676	1.62401	0.778671	2.69369	727	1.38498	1.93204	0.792655	0.500602	1.27109	727	1.4597	1.5185	0.692232	0.715306	1.82105	727	1.69274
728	1.64667	1.89474	1.57523	0.788718	1.16691	728	1.52247	1.11402	1.4123	1.92559	1.82369	728	1.44263	2.88597	1.65836	1.85637	0.902921	728	3.25992	2.01339	2.85113	2.52234	1.50529	728	1.29484	1.31061	1.69008	0.689012	1.64046	728	1.275	1.003	0.772788	0.50441	2.46792	728	1.37423	2.39039	1.22534	0.707279	1.67058	728	0.961802	1.41739	1.07559	0.825181	1.30924	728	1.72557
729	1.67657	1.95147	1.53637	0.668151	1.51441	729	1.43457	1.15815	0.895413	2.1748	1.9871	729	1.12808	2.88742	1.35141	1.92179	0.990981	729	3.18978	1.55056	2.79264	2.6456	1.45952	729	1.02872	1.34724	1.6628	0.633622	1.497	729	1.16907	0.865304	1.05498	0.736653	2.12072	729	1.73855	2.4634	1.0143	0.445015	1.35967	729	1.38586	1.23082	0.6814	0.686396	1.03702	729	1.61946
730	1.68976	1.7428	1.471	0.796077	1.09934	730	1.3469	1.084	0.980206	1.5241	1.97473	730	1.70527	2.89996	1.87914	1.99508	1.70168	730	3.33976	1.89273	2.84813	2.27801	1.49306	730	1.33484	1.45642	1.70694	0.536015	1.29109	730	1.60171	0.762836	1.21384	0.820433	1.99996	730	1.42545	1.838	0.986287	0.913521	1.87478	730	1.16331	1.01004	0.676596	1.39177	1.09136	730	1.37469
731	1.58779	1.73903	0.779525	0.865853	1.4938	731	1.38341	1.06997	1.10942	1.75491	1.00011	731	1.52304	2.83002	1.65703	1.99	1.57977	731	3.26056	1.76596	2.71528	2.15222	1.39571	731	1.63719	1.36323	1.83228	0.554725	1.58951	731	1.25835	0.971063	1.14004	0.76413	2.49778	731	1.8426	2.0009	1.21908	0.86486	1.76193	731	1.42131	1.70678	0.530016	1.59097	1.04867	731	1.4244
732	1.58167	1.54642	1.56982	0.749515	1.11069	732	1.53095	0.841705	1.1216	1.6885	1.04524	732	1.65735	2.99637	1.40373	1.75604	1.5126	732	3.35447	1.52267	2.6772	2.11118	1.26226	732	1.13444	1.4223	1.78951	0.581182	1.81131	732	1.38522	1.11847	1.20103	1.522	2.09574	732	1.44768	2.15168	0.90337	0.690336	1.48608	732	1.50705	1.52492	0.788507	1.41242	1.83229	732	1.28781
733	1.36541	1.91097	0.720461	0.981624	1.20233	733	1.3594	1.0504	0.706587	1.524	0.998439	733	1.49411	2.99145	1.29912	1.68768	1.49202	733	2.98063	1.52253	2.75012	2.31732	1.42894	733	1.48593	1.36104	1.51225	0.909157	1.35275	733	1.13536	1.38663	1.29465	1.05665	2.353	733	1.73293	2.51055	0.781067	0.767912	1.55985	733	1.5767	1.37952	0.571567	1.66228	1.35427	733	1.39669
734	1.52058	1.64776	0.734815	0.842653	1.13395	734	1.77884	0.953413	0.891299	2.35526	1.50862	734	1.5194	3.11051	1.4331	1.67106	0.908179	734	3.4491	1.45807	3.06714	2.25971	1.41753	734	1.2344	1.39359	1.8743	0.618214	1.907	734	1.2761	1.03198	0.842849	1.55255	2.00417	734	1.08762	2.04167	0.951527	0.62823	1.78723	734	1.29306	1.41041	0.566588	1.22042	0.818975	734	1.66228
735	1.38737	2.40331	1.03508	0.920247	0.926863	735	1.33053	0.658944	1.26485	2.64595	1.62725	735	1.46733	3.20273	1.40309	1.77499	1.12072	735	3.01081	1.54847	2.63506	2.16921	1.40869	735	0.916558	1.36751	1.85107	0.546536	2.01956	735	1.27706	1.14143	1.12369	1.23202	2.71883	735	0.922481	2.14587	1.49173	0.714016	1.72153	735	1.08244	1.38926	0.657503	1.8205	1.48327	735	1.61413
736	1.55922	2.10846	0.742981	1.02592	1.20043	736	1.53726	1.09832	1.32023	1.90007	0.83279	736	1.42877	3.05601	1.19535	1.61662	1.05303	736	3.47824	1.49286	2.77374	2.57724	1.39805	736	1.29917	1.57705	1.48757	0.278011	1.85728	736	1.20409	1.07377	0.893342	1.42616	2.31684	736	1.34554	2.41753	1.67767	0.785109	1.70431	736	0.931791	1.81549	1.05235	1.22891	1.40654	736	1.58452
737	1.88705	2.25286	0.945089	0.630358	1.59778	737	1.80452	1.24715	1.02653	1.53112	1.23354	737	1.43933	3.14019	1.23271	1.63336	1.26422	737	3.31375	1.62611	2.78518	2.09247	1.3913	737	1.09245	1.28417	1.92661	0.556879	1.54764	737	1.3251	1.51993	0.915152	1.45346	2.63957	737	1.22113	2.01191	1.57451	1.235	1.97773	737	1.2486	1.93529	0.340315	1.27718	1.37826	737	1.65759
738	1.55999	1.86454	0.677053	0.794907	1.30972	738	1.42921	0.8093	1.42431	1.91733	1.51292	738	1.23869	2.70779	1.20546	1.43704	1.19996	738	3.48262	1.39568	2.47001	2.29974	1.37633	738	1.49672	1.41051	1.97242	0.971244	1.37655	738	1.25866	1.1754	0.631421	1.22776	2.08319	738	0.896175	2.25402	1.48618	0.878982	1.52706	738	1.15259	1.33259	0.42549	1.59252	1.28643	738	1.80241
739	1.87075	1.93818	1.0509	0.998782	1.12478	739	2.0178	0.433906	1.30277	2.2424	1.31916	739	1.40623	3.14516	1.33706	1.6362	1.61074	739	3.25718	1.36428	3.13607	2.49268	1.3969	739	1.25047	1.58426	1.64018	0.754975	1.1802	739	1.19552	1.48712	0.602672	1.12318	2.49119	739	1.18277	1.93491	1.73067	1.04426	1.61495	739	1.27001	1.71314	0.873075	1.7014	1.30149	739	1.81312
740	1.56538	1.81388	0.541074	0.899314	0.956287	740	1.45037	0.838371	1.26945	2.15274	1.12085	740	1.60348	2.91318	1.2706	1.83909	1.67388	740	2.78602	1.41811	2.73986	2.55038	1.40805	740	1.52302	1.65531	1.50977	0.845993	1.42694	740	1.2612	1.09095	1.56932	1.30156	2.72871	740	1.22954	2.06061	1.72818	0.655389	1.69203	740	1.27192	1.2376	0.611306	1.31322	1.60289	740	2.51336
741	1.28693	1.91688	1.51073	1.06368	1.32969	741	1.39485	0.400919	1.25688	2.2014	1.3168	741	1.27914	2.63819	1.29875	1.6495	1.17728	741	2.99219	1.45869	2.45874	2.51777	1.56112	741	1.36673	1.55257	1.5926	1.2118	1.1042	741	1.36632	0.991986	1.173	1.34836	2.49794	741	1.54577	2.20181	1.45703	0.47817	1.05411	741	0.891612	1.69155	0.514608	0.693332	1.56264	741	2.16226
742	1.49524	1.78573	1.81953	0.859876	0.862901	742	1.52167	1.13671	1.31636	1.53706	1.62407	742	1.63609	2.65811	1.45705	2.0667	1.39634	742	3.25561	1.87197	2.64327	2.20578	1.4589	742	1.91767	1.4584	1.57858	0.912292	1.4016	742	1.26553	1.27108	0.871898	1.02062	2.23087	742	1.67922	2.32058	1.51572	0.925152	1.75662	742	0.934777	1.33859	0.406549	0.671634	1.5682	742	1.77694
743	2.20047	2.02343	1.53134	0.79586	1.32369	743	1.44745	0.796755	1.29525	2.65216	1.95575	743	1.57324	2.92073	1.24754	1.56973	1.44243	743	3.16677	1.47897	2.70903	2.24631	1.31644	743	1.52153	1.52355	1.19872	0.756706	1.51663	743	1.42149	0.996699	1.01164	2.11069	2.01834	743	1.7456	2.53629	1.526	0.566511	1.07028	743	1.47135	1.40023	0.605357	1.22546	1.66188	743	1.9089
744	1.78525	2.30044	1.70764	0.961137	1.05191	744	1.88218	0.971247	1.06001	2.27075	1.41795	744	1.38647	2.72826	1.3376	1.62698	1.15028	744	3.19678	1.56864	2.54905	2.59046	1.4635	744	1.76862	1.79073	1.39956	0.70942	1.5606	744	1.44399	1.14534	0.985403	1.28954	1.96444	744	1.92958	2.41587	2.03623	0.537844	1.17069	744	1.38779	1.09156	0.458174	0.497593	0.842858	744	1.90037
745	1.30281	2.16816	1.56301	0.718235	1.00324	745	1.30907	1.14756	1.09162	2.12156	1.7093	745	1.81746	2.98156	0.93158	1.46455	0.985664	745	2.91358	1.73271	2.49594	2.394	1.46062	745	1.84775	1.35437	1.32524	0.759039	1.52215	745	1.29809	1.48499	0.58126	1.06434	2.08625	745	1.90523	2.159	1.48926	0.539706	1.35492	745	1.2694	1.43939	0.584253	0.861711	1.1809	745	1.41993
746	1.2907	2.09921	1.7316	0.761677	1.15884	746	1.71161	0.805005	1.26803	2.57621	1.51494	746	1.47642	3.20491	1.17197	1.74267	1.48924	746	3.36038	1.87672	2.14941	2.60569	1.5364	746	1.17066	1.5592	1.62704	0.658039	1.61182	746	1.19364	1.74565	0.849708	1.11087	2.26295	746	1.8388	2.48123	1.63004	1.08934	1.41634	746	1.2447	1.45044	0.891083	1.01889	1.60754	746	1.72495
747	1.2596	2.54866	1.65313	0.894967	1.09395	747	1.91582	0.873004	1.33409	2.023	1.79902	747	1.41804	2.74888	1.09148	1.18034	0.86595	747	2.95132	2.12374	1.75228	2.5286	1.32577	747	1.96974	1.5907	1.27921	0.780642	1.41953	747	1.3078	1.5752	1.26201	1.03063	2.46489	747	1.50028	2.61663	1.26445	0.593598	1.71231	747	1.05548	2.04477	0.899099	0.538654	1.57461	747	1.86537
748	1.3492	1.73068	1.75763	0.767748	1.1832	748	2.24684	0.887015	1.19264	1.81322	1.68251	748	1.45468	2.95732	1.13022	1.79854	1.12484	748	3.39185	1.75716	1.74447	2.35796	1.22328	748	1.59062	1.47632	1.82157	0.777104	1.68249	748	1.33861	1.37183	0.661391	1.3888	2.20617	748	1.03015	2.27749	1.01972	0.492971	1.43238	748	1.72999	1.98962	0.449857	0.879986	1.48229	748	1.81387
749	1.43925	1.45588	1.49336	0.853231	0.866481	749	1.6062	0.828256	1.23595	2.09893	1.19652	749	1.52342	3.01278	0.946505	1.80595	1.34143	749	3.08846	1.35029	1.73332	2.28231	1.36194	749	1.54283	1.38076	1.54472	0.454367	1.5138	749	1.29152	1.32943	1.08135	1.44542	2.5843	749	1.41478	2.08312	0.863159	0.654545	1.35654	749	1.3755	1.87483	0.540912	0.490041	1.35707	749	1.81894
750	1.7056	2.08349	1.60627	0.749051	1.06896	750	1.76827	1.24978	1.32277	1.72636	1.18645	750	1.42932	2.89805	1.11769	1.33861	1.44762	750	3.29695	1.66161	2.3117	2.4035	1.48712	750	1.46072	1.58608	1.51422	0.685006	1.76382	750	1.23665	1.55613	0.796385	0.877106	2.70056	750	1.49804	2.76622	1.24832	1.45755	1.00046	750	1.42321	1.9327	0.586484	1.16078	1.71766	750	1.82023
751	1.43747	2.15183	1.84008	0.770806	1.1739	751	1.89876	0.842301	1.20852	2.3481	1.27449	751	1.61173	3.32968	1.19923	1.40104	1.38759	751	3.13919	1.35683	2.2091	2.25927	1.41493	751	1.49442	1.50197	1.8671	0.815664	1.57623	751	1.17722	1.60622	1.18131	1.17208	2.18074	751	1.75704	2.52847	1.17197	0.613114	1.22873	751	1.1988	1.63157	0.451589	0.613644	1.41638	751	2.10339
752	1.40971	1.89037	1.54376	0.773104	1.32036	752	1.97108	1.55125	1.27515	1.74401	1.38711	752	1.46118	3.10393	1.05666	1.36028	1.59633	752	3.12529	1.88129	2.63375	2.44201	1.45796	752	1.66677	1.4656	1.47794	0.478497	1.52216	752	1.31373	1.67327	1.04964	1.06843	1.86982	752	1.58972	2.4091	1.22149	0.745635	1.62902	752	1.44292	1.62538	0.531508	1.0439	1.66519	752	1.76251
753	1.76137	1.74717	2.01247	0.841418	1.55055	753	2.39728	1.2065	1.25088	1.96419	1.11175	753	1.36053	2.94571	1.00134	1.43904	1.35942	753	3.03783	1.1069	1.92829	2.19684	1.47392	753	1.18236	1.47613	1.1643	0.449651	1.80784	753	1.22329	1.64255	1.28878	1.29774	2.4092	753	1.60785	2.59241	1.14921	0.602162	1.30309	753	1.7375	1.86453	0.644887	0.434655	1.70338	753	1.63468
754	1.79536	2.04088	1.89559	0.962412	0.901714	754	2.04865	1.07109	1.27897	1.77584	1.31344	754	1.38139	3.39982	0.98089	1.60114	1.23583	754	2.95521	1.48374	2.40816	2.26904	1.56718	754	1.60487	1.41332	1.2643	0.620354	1.3945	754	1.25451	1.72603	1.08461	1.49621	2.37071	754	1.60817	2.29133	1.51281	0.749171	1.44835	754	1.14916	2.48435	0.605376	1.27478	1.12904	754	1.80605
755	1.59529	1.6739	1.82933	0.881528	0.885886	755	1.9182	0.903039	1.16279	1.88682	1.40866	755	1.5913	3.20843	1.07349	1.89111	1.11012	755	3.09548	1.65215	2.33292	2.2397	1.70308	755	1.35657	1.43197	1.61137	0.344293	1.43921	755	1.21301	1.73588	0.96173	1.32587	2.0416	755	1.63181	2.41832	0.608297	1.07407	1.56213	755	1.24922	1.59911	0.881916	1.21651	1.39105	755	1.47237
756	1.92841	1.71981	1.54919	0.871696	1.29607	756	1.91116	1.00981	1.15973	1.92412	1.18189	756	1.08488	2.89491	1.25327	1.69108	1.29437	756	3.28192	1.34843	2.08288	2.47721	1.41846	756	1.53041	1.75917	1.27561	0.489799	2.031	756	1.37478	1.62086	0.72354	1.34258	2.62774	756	1.26368	2.1693	0.799561	0.766883	1.21323	756	1.64427	1.43781	1.06661	1.77978	1.49153	756	1.89538
757	1.41477	2.21059	1.72552	0.935505	0.79918	757	2.09984	1.27383	1.27513	1.74713	1.23365	757	1.45994	2.76801	1.4857	1.88614	1.27168	757	3.32728	1.92357	2.30583	2.18024	1.35096	757	1.23557	1.52913	1.72209	0.529596	1.63876	757	1.41589	1.79796	0.967389	0.980181	2.31373	757	1.55242	2.60983	0.945772	0.576558	1.07805	757	1.58298	1.36462	1.22517	0.41434	1.69636	757	1.819
758	1.50842	1.89887	1.91477	0.786828	1.34095	758	1.86087	0.880301	1.24025	1.99853	1.30956	758	1.94225	2.94597	1.34006	1.4206	1.37686	758	3.33791	1.42043	2.58816	1.91308	1.64343	758	1.60261	1.64903	1.68922	0.522769	1.46073	758	1.47992	1.67355	1.08837	1.1305	2.28451	758	1.02871	2.24456	1.0407	0.694051	1.37025	758	1.29031	1.70942	1.50344	0.79653	1.71942	758	1.87574
759	1.47916	1.59208	1.45209	0.780442	1.05712	759	2.08724	1.15307	1.52311	1.63346	1.25867	759	2.09599	2.90838	1.14168	1.63833	1.26631	759	3.19918	1.83088	2.69602	2.15773	1.37991	759	1.53781	1.59083	1.73424	0.737849	1.42625	759	1.46588	1.01782	0.821155	1.27958	2.20865	759	1.12113	2.54048	0.534631	0.446667	0.95187	759	1.56102	1.87651	1.12265	1.16771	1.30318	759	1.55949
760	1.63579	2.18242	0.973999	0.791469	1.17122	760	1.80137	0.897378	1.019	2.09587	1.22158	760	1.0644	3.25531	1.14485	1.55881	1.29722	760	3.38942	1.86128	2.07861	2.36332	1.62634	760	1.60095	1.40115	1.76452	0.620785	1.51628	760	1.61652	1.17625	1.1651	1.62886	2.3974	760	1.1797	2.81821	0.661563	0.425416	1.54049	760	1.32781	1.99643	1.53027	1.30354	1.49569	760	2.07525
761	1.86824	1.70043	1.18815	0.852766	1.15549	761	1.80651	0.870429	1.19411	1.22778	1.33004	761	1.34929	2.5892	1.12348	1.48204	0.765795	761	3.24736	1.40451	1.96145	2.87816	1.37454	761	1.61292	1.66618	1.65464	0.625344	1.57536	761	1.42286	0.876521	1.51376	1.78872	2.48507	761	1.43171	2.50621	0.393941	0.349421	1.01165	761	1.50286	2.05567	1.87494	1.3214	1.14214	761	1.94961
762	1.81998	1.70189	1.28324	1.39146	1.11798	762	2.0422	1.04526	0.749962	2.06935	1.36409	762	1.65522	3.05592	1.28946	1.35147	1.03746	762	2.96599	1.7933	2.48185	2.22813	1.41746	762	1.10525	1.56258	1.31132	0.526221	1.45373	762	1.67359	1.50036	1.28614	1.45325	2.16569	762	0.865352	2.09632	1.42679	0.412826	1.27188	762	2.00318	1.87143	1.4598	1.18968	1.04907	762	2.01333
763	1.76559	2.04512	1.61192	1.19405	1.21242	763	2.01272	1.10385	0.982675	1.91385	1.54389	763	1.85061	2.61788	1.13574	1.43902	1.03985	763	2.93264	1.59903	1.98166	2.26078	1.31056	763	1.79773	1.39635	1.5939	0.531729	1.62	763	1.62034	0.978773	0.862496	1.58663	2.1606	763	1.67201	2.55317	1.2909	0.42593	1.36489	763	1.04818	1.88565	1.68904	1.31198	1.09596	763	2.10303
764	1.81307	2.00677	1.66977	1.03	0.892375	764	2.23919	1.16626	0.973679	1.55	1.41733	764	1.98293	2.92546	1.17172	1.78035	1.28744	764	3.02482	1.36442	2.00219	2.19018	1.51436	764	1.26389	1.35482	1.64491	0.645986	1.70145	764	1.30595	1.07727	1.03385	1.72883	2.41345	764	1.1462	2.5027	0.925673	0.638456	1.40309	764	1.89828	2.04816	1.02068	0.939927	1.51439	764	1.7851
765	1.66363	1.92897	1.67669	0.811164	1.13194	765	2.00947	1.02079	1.09587	2.04832	1.19839	765	1.85287	2.82209	1.18456	1.7942	1.3715	765	3.29019	1.81059	2.62516	2.43256	1.47032	765	1.33516	1.4933	1.36675	0.689099	1.31277	765	1.63294	1.50554	1.45728	1.54585	2.354	765	1.06648	2.57623	1.26449	0.62999	1.8489	765	1.78921	2.213	1.09747	0.525498	1.19613	765	1.7544
766	1.69582	2.087	1.37103	0.882261	0.65492	766	1.81025	0.931842	0.861954	2.16101	1.33591	766	2.15033	2.89763	1.28821	1.87768	0.955107	766	3.43759	1.3979	2.36952	2.33812	1.51413	766	1.18717	1.44784	1.40799	0.528688	1.76954	766	1.54643	1.06484	1.02151	1.17745	2.27078	766	1.46672	2.46285	0.975675	0.518412	1.05201	766	1.98825	2.04563	0.747952	1.19633	1.44145	766	2.03644
767	1.5609	1.53472	0.858099	0.875955	0.997478	767	1.87618	1.34522	0.927484	1.92933	1.18357	767	1.75191	3.53759	1.29085	1.54568	1.25254	767	3.19574	1.70939	2.76335	2.23106	1.53486	767	1.37547	1.45082	1.61753	0.429566	1.80594	767	1.41054	0.903458	1.20322	1.3361	2.66684	767	1.22019	2.80659	0.981	0.672174	1.07873	767	1.63278	2.21131	1.66942	0.698285	1.27037	767	1.84199
768	1.46264	1.81901	1.35371	0.994696	1.18482	768	1.84792	1.0804	0.905317	1.95733	1.48931	768	1.91969	2.95328	1.24394	1.64672	1.17748	768	3.31798	1.79918	2.58951	2.14648	1.43701	768	1.06138	1.31942	1.78639	0.369592	1.51248	768	1.44001	1.16111	1.01299	1.11058	2.01909	768	1.00443	2.1164	1.23127	0.895629	1.19895	768	1.9495	1.62677	1.46641	1.28499	0.896165	768	1.78403
769	1.6274	1.87959	1.05187	0.643217	1.39424	769	1.86044	1.05622	0.810851	1.4451	1.46408	769	1.67575	2.80843	1.14734	1.67538	1.66768	769	2.57373	1.46754	2.5643	2.01842	1.30514	769	1.51931	1.57677	1.5736	0.711249	1.69814	769	1.3912	1.35135	1.14705	1.08597	2.47831	769	1.28839	2.402	0.710157	0.532694	1.31788	769	1.62654	2.08587	0.488986	1.24173	1.19538	769	1.78579
770	1.42058	1.62985	1.66378	0.847124	1.09837	770	2.05643	1.14169	0.977957	1.93657	1.14401	770	1.59101	2.92209	1.13463	1.73603	1.5825	770	2.59925	1.6089	2.68716	2.2577	1.33545	770	1.19235	1.57706	1.90101	0.362488	1.76239	770	1.69093	1.47583	1.05442	1.11707	2.02174	770	1.33419	2.06047	0.77882	0.437722	1.27766	770	1.76249	1.85494	1.03104	1.268	1.23632	770	1.69397
771	1.95024	1.72351	1.01104	0.895125	1.17012	771	2.07694	1.26897	0.950476	2.07436	1.41129	771	1.64809	2.91373	1.24665	1.47003	1.07598	771	2.69113	1.96479	2.97298	2.04511	1.34998	771	1.00023	1.58897	2.12353	0.283641	2.23779	771	1.25705	1.37589	1.11431	1.11058	2.38459	771	1.28858	2.61723	0.390835	0.38242	1.10218	771	1.80804	2.03771	0.766875	1.16949	1.21557	771	1.61947
772	1.6994	2.17499	1.42919	0.741451	0.933357	772	2.0377	1.72866	0.800737	1.80067	0.867715	772	1.75544	3.31839	1.16158	1.63657	1.68769	772	3.07476	1.59323	2.6224	2.32141	1.31621	772	1.30136	1.27571	1.76141	0.670765	1.56148	772	1.34931	1.15434	0.902956	1.19115	2.64474	772	1.40729	2.1786	0.491029	0.608519	1.6986	772	1.25207	1.77532	1.5185	1.43276	1.29427	772	1.67678
773	1.53924	2.02522	1.28788	0.855561	1.07936	773	1.6182	1.19091	0.877586	1.83217	1.12067	773	1.62598	2.85723	1.33238	1.93266	1.81475	773	2.88511	1.6979	2.85706	1.8511	1.32691	773	1.1125	1.56965	1.28917	0.575391	1.64119	773	1.57218	1.99677	0.996454	0.803912	2.59423	773	1.98447	2.32739	1.23607	0.772307	1.77016	773	1.23488	1.97383	1.65485	1.27702	2.21083	773	1.83173
774	1.70122	2.03024	1.65394	0.812334	1.04391	774	1.94043	1.04027	1.16993	2.15797	1.49594	774	1.76301	3.33596	1.24668	1.1778	1.77084	774	3.08606	1.57477	2.85331	1.57232	1.54765	774	0.630717	1.51333	1.83958	0.448908	1.31027	774	1.25554	1.38897	1.06485	1.20873	2.2943	774	1.58987	2.37946	1.20968	0.393969	1.32304	774	1.22468	2.2945	1.59894	1.47226	1.16659	774	1.61324
775	1.64932	2.11888	1.38913	0.86943	0.835026	775	1.94806	1.14172	1.29667	2.37603	1.45169	775	1.73295	2.87231	1.07021	1.64174	1.3743	775	2.72892	1.65394	2.9546	1.46126	1.32924	775	0.878435	1.33281	1.74958	0.703863	1.85694	775	1.53306	1.35791	0.742244	1.09026	2.1641	775	1.59935	2.42435	1.56176	0.456921	0.770447	775	1.435	2.11301	1.17209	1.22197	1.2063	775	1.64648
776	1.69762	2.03806	1.43881	1.01071	1.27315	776	1.95842	0.870399	0.991123	1.86205	1.30596	776	1.8491	3.40293	1.24676	1.63308	1.60044	776	3.12941	1.40204	3.04903	2.09926	1.32108	776	1.11109	1.33102	2.00919	0.714828	1.64823	776	1.31133	1.06376	0.989579	1.27515	2.23448	776	1.25527	2.6428	1.41565	0.683047	1.05198	776	1.49033	1.97161	0.811172	1.19506	1.21007	776	1.56838
777	1.39481	2.55896	1.30905	0.734607	0.917831	777	2.26402	0.796021	0.898764	2.10983	1.29987	777	2.08224	2.91184	1.06313	1.99666	1.65465	777	2.86237	1.55746	3.00395	1.46875	1.47872	777	1.20159	1.49604	1.66437	0.534624	1.70258	777	1.42593	0.949107	1.18232	1.43713	2.65412	777	1.78096	2.04673	1.8427	0.484046	1.16114	777	1.69644	1.6563	1.38281	1.33722	1.27392	777	1.49179
778	1.94136	2.4367	1.68044	0.728826	1.11803	778	1.76011	0.908796	0.951609	2.41103	1.32325	778	2.0064	2.55949	1.20982	1.91996	1.62617	778	2.92484	1.44046	3.03105	1.42906	1.39768	778	1.14136	1.28914	1.81284	0.582018	1.80412	778	1.64085	1.0153	0.983533	1.49947	1.97828	778	1.94063	2.14549	1.1999	0.69604	1.03477	778	1.58476	2.25768	1.68017	1.23513	1.36188	778	1.49749
779	2.02249	2.59556	1.25745	0.748623	1.07605	779	1.69969	0.748677	0.876219	2.12707	1.55557	779	1.85014	2.86621	1.22056	1.49953	1.76698	779	3.06803	1.64294	2.61707	1.34974	1.37255	779	1.29604	1.24157	1.8731	0.620494	1.34681	779	1.45766	0.96985	0.94119	1.42749	2.28878	779	1.88716	2.51911	0.397313	1.01763	1.52904	779	1.77407	1.46754	1.38346	1.21933	1.36602	779	1.30016
780	1.54159	1.99621	1.46995	1.16937	1.19535	780	2.01419	0.798418	0.852851	2.05032	0.982651	780	1.93851	2.92238	1.50506	1.60763	1.42548	780	3.42045	1.63715	2.6403	1.26372	1.28473	780	0.806531	0.859283	1.52358	0.601831	0.904629	780	1.55905	0.708378	1.03714	1.22599	2.01512	780	1.58901	2.50759	1.04969	1.09101	1.40954	780	1.52414	1.83926	1.0579	1.3961	0.778804	780	1.17081
781	2.20329	2.0783	1.37942	0.830559	0.965414	781	1.7078	0.800579	1.12013	1.87569	1.36573	781	1.81376	2.82494	1.23256	1.55486	1.90383	781	3.22107	1.49784	2.74295	0.835082	1.32797	781	0.989162	1.04261	1.89384	0.756318	0.958986	781	1.38587	0.900028	0.85157	1.11457	2.46538	781	2.01675	2.51742	1.28869	0.462078	0.945075	781	1.46071	1.82009	0.553545	1.58248	1.3132	781	1.38932
782	1.23656	2.20461	1.94176	0.829164	1.19569	782	1.72331	1.01446	0.764942	2.08909	1.4449	782	2.49916	3.31096	1.19883	2.00332	1.56348	782	3.13613	1.21785	3.07903	0.702474	1.39045	782	0.571026	0.578071	1.71818	0.873904	1.02879	782	1.59854	1.7189	1.10406	0.91351	2.09673	782	1.62993	2.63434	0.648975	0.721312	0.989819	782	1.68798	1.71037	1.03159	1.25982	0.972745	782	1.55468
783	1.73847	2.06734	1.78085	0.811098	1.1552	783	1.53165	1.28643	0.878193	2.48075	1.57918	783	2.05081	3.09061	1.29663	2.00285	1.65146	783	2.88837	1.17494	2.86401	0.749948	1.33494	783	1.10419	1.2239	1.74021	0.823242	0.972505	783	1.481	2.11864	1.22996	1.37131	2.39456	783	1.57969	2.61792	1.24389	0.527125	1.2141	783	1.57809	1.7948	1.5624	1.26549	1.07563	783	1.5998
784	1.50446	1.96767	1.6704	0.649721	1.35448	784	1.40047	0.85425	1.27435	2.99795	1.39601	784	1.9793	3.04007	1.35507	1.74368	1.52248	784	3.21122	1.41455	2.68961	0.854723	1.29711	784	1.23201	1.18296	1.59433	0.708724	1.18672	784	1.37102	1.10478	0.849945	0.782328	2.17258	784	1.2194	2.233	1.48927	0.518108	1.28335	784	1.54532	1.54181	1.46438	1.76362	0.938098	784	1.41627
785	1.82776	1.90578	1.82436	0.890005	1.15179	785	1.60715	1.12738	1.34143	2.37014	1.47784	785	2.15606	2.54666	1.26225	1.94008	1.45081	785	3.06727	1.48163	2.76469	0.995709	1.45347	785	1.48945	1.33581	1.57816	0.767508	1.43801	785	1.16913	1.00525	1.10935	1.01377	2.37048	785	1.80873	2.11058	1.21608	0.913815	1.29099	785	1.36095	1.76255	1.25218	1.59266	1.14398	785	1.36532
786	2.17896	2.15172	1.64314	0.888744	1.00762	786	1.37971	0.863587	1.36931	2.5866	1.437	786	1.90034	3.01662	1.12412	1.88326	1.5351	786	3.18234	1.27078	2.6035	0.921335	1.38731	786	1.20913	1.17273	1.90873	0.824472	1.37231	786	1.24283	1.02588	1.419	0.926686	2.38828	786	1.91751	2.5701	0.828538	0.421792	0.915311	786	1.51415	1.96484	0.334067	1.50464	0.991915	786	1.55083
787	1.9364	1.85485	1.40396	1.03911	1.22966	787	1.21558	0.811399	1.32632	2.22158	1.37089	787	1.89044	2.95393	1.116	1.45752	1.38018	787	2.99191	1.14664	2.74925	1.03095	1.19613	787	1.14845	0.688013	1.96617	0.782028	1.56564	787	1.19922	0.968235	1.07765	1.1154	2.40491	787	1.8497	2.4496	0.910058	0.59168	1.20054	787	1.53907	1.98503	0.449183	1.51188	1.36819	787	1.50532
788	1.49652	1.82599	1.76565	0.772025	1.04165	788	1.43127	0.79137	1.2139	1.88091	1.36835	788	1.93077	2.6192	1.19428	1.28736	1.65341	788	3.21026	1.34531	2.94454	1.12172	1.1338	788	0.806052	1.12319	1.89482	0.888022	1.25153	788	1.25483	1.0276	0.655177	1.35148	2.31728	788	1.38011	2.24779	1.34158	0.830883	1.069	788	1.09727	2.13206	1.04874	1.25014	1.17463	788	1.42182
789	2.02353	2.65163	1.66594	0.72566	0.914028	789	1.45134	0.904783	1.05177	2.18476	1.41196	789	1.99537	2.76752	1.2111	1.5127	1.28972	789	3.11629	1.42643	2.78467	0.867236	1.00302	789	0.696249	0.915505	2.04359	0.915943	1.42183	789	1.34677	1.50274	1.00017	1.52519	2.3803	789	1.33925	2.28621	0.773916	0.626804	1.03421	789	1.41567	1.56745	0.486724	1.2797	0.961272	789	1.84736
790	1.73539	2.35894	1.48052	0.741593	1.26888	790	1.77068	1.03056	0.984356	2.31299	1.39024	790	1.24974	2.82543	1.03969	1.19487	1.4235	790	2.84249	1.36088	2.54764	1.32715	1.28556	790	0.704502	0.825233	1.54899	0.572342	1.35851	790	1.3716	0.706806	0.644157	1.55396	2.26278	790	1.5857	2.13299	0.917401	0.493962	1.33591	790	1.30113	1.64546	0.361556	1.48607	1.15823	790	1.32683
791	1.30316	2.33526	1.20593	0.97748	1.0962	791	1.55565	0.870514	1.16778	3.14966	1.49825	791	1.80488	2.93835	1.41721	1.35694	1.51346	791	3.17381	1.27428	2.59465	1.15302	0.948742	791	0.780479	1.20641	1.53406	0.971407	1.15191	791	1.49033	0.883961	0.817548	1.0593	2.06261	791	1.79662	2.3353	0.885813	0.732648	1.07617	791	1.2382	1.78677	0.460978	1.28144	1.32989	791	1.63812
792	1.70761	1.87031	1.56006	0.843438	1.01372	792	2.56712	0.79657	1.18128	2.05227	1.53116	792	1.6487	2.84717	1.19844	1.39837	1.68089	792	3.11985	1.26944	2.72052	0.942851	1.05384	792	1.3494	0.816566	1.82698	0.79934	1.38894	792	1.21802	0.841415	1.1059	1.20924	2.1025	792	1.57596	2.1007	0.992857	0.604147	1.42903	792	1.10586	1.51167	0.564149	1.41094	1.1809	792	1.28968
793	1.96623	1.91002	1.9845	0.710205	1.48235	793	2.16387	1.34667	1.35349	1.99075	1.61995	793	1.16368	3.0777	1.23234	1.01188	1.43747	793	3.16202	1.20973	2.44067	1.35312	1.03099	793	1.07333	1.02313	1.69142	0.420891	1.40516	793	1.34969	1.25133	1.17781	1.01564	2.62351	793	1.65853	2.60129	0.694116	0.94872	1.60206	793	1.35548	0.82928	1.12632	1.40402	1.44599	793	1.28026
794	1.93791	1.74516	1.64898	0.81017	1.1454	794	2.57931	1.4993	1.41282	2.25407	1.56444	794	1.9502	2.98381	1.13155	0.838715	1.59902	794	3.0861	1.67472	2.72675	0.635904	0.813745	794	1.40229	1.27175	1.6208	0.71234	1.10029	794	1.28019	1.46305	1.22241	0.93143	2.27979	794	1.77188	2.18029	0.902668	0.725635	1.55188	794	1.42152	1.05564	0.763739	1.60305	1.38774	794	1.68428
795	1.85435	1.87953	1.68819	0.739403	0.965749	795	2.52881	1.10134	1.16691	2.03405	1.18642	795	1.58251	3.61026	1.26776	1.13799	1.86935	795	2.69909	1.69182	2.6517	1.25063	1.03378	795	1.49473	0.962471	1.46706	0.511615	1.41996	795	1.32593	1.47078	0.843181	1.24672	2.12623	795	1.44574	2.54574	0.765326	0.750723	1.64929	795	1.59252	0.729463	0.614036	1.73788	1.72578	795	1.73675
796	2.28659	1.98385	1.20515	0.829043	1.07398	796	1.72428	1.01062	0.937702	1.93931	1.45928	796	1.68073	2.93406	1.17143	1.30706	1.54728	796	2.99176	1.33854	2.71354	1.07311	1.18522	796	1.0376	1.35423	1.90114	0.78543	1.20562	796	1.39043	1.30037	1.2231	1.02299	2.58796	796	2.00953	2.55937	1.22226	1.30557	1.14384	796	1.3881	0.810936	0.654134	1.68132	1.62278	796	1.78546
797	2.26342	2.07311	1.55377	0.832764	1.15906	797	1.94016	1.12383	1.18886	2.26002	1.69025	797	1.48263	2.81596	1.25325	1.48825	1.23436	797	2.94013	1.50936	2.75839	0.844845	1.07196	797	1.46658	0.916989	1.74403	0.901953	1.10624	797	1.33603	1.45981	1.00507	1.17579	2.36344	797	1.25334	2.16452	0.552793	0.957229	1.42272	797	1.66957	1.08983	0.515057	1.21386	1.73291	797	1.66236
798	2.11645	2.36303	1.68362	0.896853	0.829872	798	2.44614	0.892647	0.833802	2.21398	1.41442	798	2.12917	3.08198	1.36387	1.63887	1.16066	798	3.01374	1.63436	2.39339	1.1442	1.08721	798	1.43535	0.779218	1.84586	0.597207	1.37464	798	1.63549	1.60401	0.929104	1.34083	2.2532	798	1.85936	2.10137	1.17233	0.51283	1.15695	798	1.33749	1.00024	0.824149	1.52872	1.59754	798	1.40088
799	1.97918	2.39881	1.67224	0.802841	1.10411	799	2.75716	1.15239	1.16511	2.11729	1.70416	799	1.64842	2.9687	1.00749	1.71515	1.29803	799	2.86292	1.37682	2.89041	0.950132	1.04614	799	1.38149	1.04446	1.97614	0.862024	1.48672	799	1.4849	1.40494	0.891264	1.10084	2.48581	799	1.45311	2.69064	1.11674	0.782515	1.40714	799	1.68718	1.09958	0.644103	1.12129	1.63533	799	1.36324
800	1.57938	2.17271	1.49797	0.729951	1.02607	800	2.71264	0.968692	0.796333	2.35128	1.36932	800	1.84259	2.76261	1.14169	1.28257	1.07644	800	3.32935	1.38391	2.87489	0.626618	0.86287	800	0.721318	0.92608	2.00632	0.727035	1.39325	800	1.21211	1.2883	1.39544	1.38906	2.36037	800	1.48155	2.21692	0.768615	0.476248	0.959604	800	2.01112	0.945346	0.764219	1.19695	1.44384	800	1.28796
801	1.59179	1.68914	1.13346	0.708704	1.0666	801	1.74701	1.46884	1.15914	2.15568	1.34381	801	1.67897	2.97618	1.08688	2.1382	1.39475	801	3.19308	1.32365	2.64027	1.23579	1.10375	801	1.22245	0.997419	1.90345	1.18829	1.15959	801	1.48226	1.71061	1.02079	1.1096	2.48561	801	1.80139	2.28284	1.39339	0.703374	1.47894	801	1.72701	1.01888	0.558448	1.35895	1.65715	801	1.50072
802	1.86864	1.40679	0.81429	0.970022	0.825172	802	2.20084	1.32248	1.23087	1.95943	1.81489	802	1.76813	2.88036	0.85321	1.08989	1.40997	802	3.23619	1.5865	2.63354	0.743076	0.983531	802	1.6518	0.524522	2.03989	0.768977	1.51119	802	1.24679	1.6966	1.06615	0.993963	2.55756	802	1.36914	2.59353	0.689849	1.40057	1.29784	802	1.70333	0.656444	0.609727	1.34053	1.26755	802	1.35533
803	1.72185	2.56347	1.0686	0.833855	1.22215	803	1.70223	1.08368	1.22181	2.01672	0.985862	803	1.81886	3.02238	0.886894	1.92032	1.11443	803	3.21931	1.62782	2.42756	0.934854	0.960313	803	1.46516	0.888415	1.96027	0.705684	1.20013	803	1.43409	1.33849	1.35535	1.07808	2.46107	803	1.95273	2.23045	0.726915	0.968607	1.833	803	1.97777	0.7945	0.344985	1.40985	1.44959	803	1.31304
804	1.30465	1.99334	1.42911	0.899783	1.18382	804	2.15888	1.30073	1.31959	1.75848	1.58691	804	1.63724	3.12446	0.98622	1.37767	1.18654	804	2.99423	1.48865	2.58062	0.914501	1.19587	804	1.72477	0.658375	1.70095	0.442056	1.53055	804	1.28365	1.44062	0.725914	1.03435	2.591	804	1.58984	2.19923	1.18505	1.01326	1.63571	804	1.70132	1.29897	0.386954	1.30642	1.53176	804	1.51475
805	2.03034	1.99619	0.956432	0.868592	1.27783	805	1.88324	1.04704	1.5449	2.23486	1.44768	805	2.06241	2.75259	1.17243	1.40563	1.37745	805	3.29225	1.4242	2.51095	1.22171	0.963262	805	1.54475	1.10128	1.3281	0.552519	1.36514	805	1.33402	2.35731	0.986086	1.24364	2.07507	805	1.67235	2.21509	0.980917	0.884802	1.21466	805	1.53887	0.88861	0.610735	1.41277	1.406	805	1.50147
806	1.85649	2.15212	1.24333	0.84075	0.896653	806	2.24529	1.26956	1.32232	2.18442	1.19125	806	1.86957	3.22497	0.960416	1.5682	1.94365	806	2.77551	1.55117	2.31848	1.13455	0.78695	806	1.27964	1.1798	1.6223	0.913324	1.28234	806	1.36985	1.87627	1.3236	1.74763	2.53868	806	1.48568	2.26591	1.18122	0.733157	1.10155	806	1.38528	1.01104	0.660974	1.24523	1.54402	806	1.91867
807	1.4786	2.04664	1.06118	0.572028	1.09391	807	1.4766	1.14884	1.04156	2.33622	1.18108	807	1.87748	3.37822	1.32406	1.69867	1.41492	807	2.90439	1.45087	2.76807	1.14751	1.20594	807	1.41834	0.934171	2.04772	0.827907	1.31146	807	1.22621	1.35165	1.17514	1.12216	2.39926	807	1.42108	2.30509	1.15447	0.994907	1.81047	807	1.66224	1.01596	0.749162	0.87132	1.54473	807	1.35854
808	1.50981	2.10576	1.47818	0.766529	1.15452	808	2.48225	1.13052	1.01995	1.82682	1.22908	808	1.73627	2.67813	0.898201	1.29302	1.33904	808	2.76754	1.5736	2.66818	0.889184	0.951795	808	0.728833	1.11162	1.68941	0.823192	1.02937	808	1.23758	1.58422	0.552461	1.23768	2.13228	808	1.45097	2.73694	1.31824	0.743904	1.09336	808	1.5173	1.52856	1.06152	1.54011	1.91956	808	1.88915
809	1.36034	1.8415	1.56875	0.773533	1.04459	809	2.07369	1.29825	1.02896	2.5726	1.74017	809	1.68717	2.95979	0.824047	1.23019	1.05334	809	3.08196	1.63684	2.56917	0.920259	1.05704	809	1.48178	0.951864	1.90371	1.21754	1.08577	809	1.17867	1.38995	1.44445	1.0692	2.0041	809	1.80494	2.3714	1.37872	0.601697	1.59109	809	1.34964	1.2261	0.835508	0.934374	1.65037	809	1.31362
810	1.93303	2.0613	1.35233	1.19753	1.33063	810	2.11872	0.947388	0.818198	2.55095	1.59024	810	2.12127	2.97683	0.710937	1.7385	1.48339	810	3.23736	1.78126	2.50841	1.02081	1.03518	810	1.14509	0.79696	1.64337	1.36672	1.13419	810	1.27474	0.92196	1.48381	1.40934	2.45456	810	1.74626	2.45553	0.538742	0.83654	0.99269	810	1.47258	0.976866	0.502686	0.908085	1.60314	810	1.46411
811	1.62032	2.25882	1.06364	0.895669	1.03674	811	2.51939	1.19688	0.932567	2.7415	1.51185	811	1.9811	2.78825	1.2867	1.76277	1.63612	811	3.01216	1.71037	2.49374	1.07675	0.96903	811	1.20488	1.02781	1.4906	1.37348	0.982996	811	1.31217	0.55317	1.10844	1.12054	2.46985	811	1.95526	2.44785	1.07505	1.06368	1.0493	811	1.36816	1.29281	1.14001	1.69527	1.96962	811	1.68464
812	1.48989	1.87079	1.56654	1.67279	1.38203	812	2.1479	1.26361	1.0212	2.82216	1.63593	812	1.6763	3.04603	1.09271	1.32197	1.27669	812	2.63936	1.56944	2.47687	0.742949	1.34112	812	1.18655	0.797636	1.59721	0.697647	1.13582	812	1.30478	1.42749	0.811518	1.30743	2.21181	812	1.76274	2.33453	0.457114	0.859398	1.50084	812	1.64683	0.923714	0.790896	1.31046	1.85613	812	1.80918
813	1.20143	1.62419	1.59787	1.38031	0.836847	813	2.30333	1.08924	1.04878	2.10384	1.23475	813	1.91488	3.15346	1.2915	1.64658	1.18704	813	3.04151	1.6237	3.18635	1.10047	1.52331	813	1.50043	1.28454	1.80032	0.733215	1.41773	813	1.24809	1.44908	0.976926	1.43274	2.25634	813	1.8585	2.27354	1.51438	0.589089	1.2466	813	0.998455	0.840382	0.720682	0.766261	1.7188	813	1.88235
814	1.50289	1.82082	1.651	1.81921	0.975648	814	2.05388	0.699735	1.06042	2.15648	1.27116	814	2.04497	3.08942	1.33978	1.78426	1.78449	814	2.74811	1.60035	2.74015	0.758851	1.33828	814	0.994461	1.1252	1.01404	0.94569	1.71051	814	1.34145	1.30057	0.904245	1.21392	2.32978	814	1.7537	2.31179	1.1185	0.714866	1.25586	814	1.41121	1.4438	0.608795	0.909155	1.71677	814	1.60509
815	2.95493	2.00998	1.37001	1.46165	0.992912	815	2.52448	0.971472	1.2961	1.72529	1.56713	815	1.45407	2.86248	1.27912	1.17174	1.34195	815	2.63184	1.58094	2.50033	0.85697	1.44393	815	1.42089	0.822655	1.43103	1.20387	1.38875	815	1.28734	1.24909	0.80327	1.15313	2.0531	815	2.10617	2.55802	1.7499	0.643768	1.04193	815	1.36477	1.31975	0.926183	0.436321	1.74816	815	1.88266
816	1.99702	1.90334	1.17192	1.43582	0.973492	816	2.28352	1.07881	0.725324	2.39058	1.21325	816	1.6873	2.85487	1.23202	1.53712	1.33141	816	2.72925	1.55544	2.47101	0.973016	1.36938	816	0.886298	1.14168	1.45132	0.844674	1.42974	816	1.22061	1.38575	1.14839	1.07016	2.11679	816	2.07368	2.40615	0.76632	1.00714	1.56686	816	1.56799	1.22338	1.13509	1.65971	1.79949	816	1.77259
817	1.83285	2.14314	0.953985	1.55502	0.918682	817	2.32798	1.30371	1.47169	2.40013	0.804504	817	1.80043	3.02806	1.17473	1.2167	1.46497	817	2.60264	1.45447	2.28672	1.24407	1.39621	817	1.52327	0.879938	1.45196	0.913	0.955552	817	1.36342	1.27022	0.920832	1.07242	2.13974	817	1.86801	2.15539	0.518102	0.74462	1.75545	817	0.84321	0.944737	0.556395	0.90417	1.53412	817	1.63753
818	1.99399	1.91555	1.10434	1.63732	1.09832	818	2.51399	0.924727	1.24522	2.71736	0.872868	818	1.57805	2.90013	1.34662	1.29318	1.51236	818	3.07655	1.59099	3.02618	1.352	1.46714	818	1.29989	0.968701	1.52264	0.765077	1.08173	818	1.34152	1.6881	1.44739	1.48858	2.67573	818	1.42936	2.41824	0.690276	0.887873	1.35625	818	1.54431	0.793384	0.400714	1.20933	1.74763	818	2.15259
819	1.87253	1.90868	0.99204	1.36799	0.821334	819	2.02418	1.54114	1.4271	2.31199	1.49732	819	1.71346	2.63898	1.32416	1.96907	1.34783	819	3.06147	1.54092	3.00314	1.12629	1.48048	819	1.40334	0.962489	1.65871	1.00762	1.29765	819	1.5209	1.19565	0.813466	1.13308	2.5207	819	1.88052	2.66914	0.944971	0.709803	0.999128	819	1.24751	0.915349	0.533101	1.02851	1.9376	819	1.96945
820	2.30288	2.03356	1.42987	1.65473	1.17539	820	1.75978	1.32061	1.28358	2.38947	1.12963	820	1.6663	2.96717	1.20601	1.90103	1.66128	820	2.48491	1.61664	2.7697	1.20836	1.4721	820	1.47577	0.954799	1.80065	0.375402	1.00183	820	1.23233	1.73928	1.0368	0.982998	2.32919	820	1.46739	2.48814	1.56369	0.57209	1.04633	820	1.51854	0.549552	0.761753	0.753346	1.5591	820	1.96488
821	1.71951	2.20625	1.2209	1.91229	0.836653	821	2.03222	1.30612	1.36175	2.3997	1.25594	821	1.48508	3.36763	1.19402	1.88096	1.44143	821	3.08982	1.28161	2.48549	1.10106	1.54086	821	1.4536	0.645291	1.55629	0.490779	1.13176	821	1.28064	1.56593	0.906392	1.32671	2.08873	821	1.77495	2.05006	0.633413	0.787977	1.5833	821	1.31214	1.38059	0.614331	0.457533	1.41433	821	1.76875
822	1.8672	1.9656	1.16761	1.92572	0.965285	822	1.72829	1.32928	1.40686	1.93895	0.975271	822	1.98851	3.33228	1.16708	2.04393	1.29799	822	2.8404	1.79418	2.41684	0.892839	1.41448	822	2.01306	0.901407	1.55258	0.675095	1.03449	822	1.22555	1.69873	0.951787	1.04397	2.17499	822	1.87171	2.14983	1.53477	0.768773	1.18289	822	1.54104	1.09571	0.511435	0.577392	1.74278	822	1.7867
823	1.56479	2.17202	1.28253	1.86799	1.02253	823	1.91366	0.966071	1.48229	1.8366	1.52137	823	1.60473	3.22528	1.14523	1.61541	1.29406	823	2.96273	1.70446	2.24668	1.49769	1.44934	823	1.56144	0.828676	1.79069	1.0944	1.07015	823	1.32346	1.6072	0.686772	1.47722	1.84039	823	1.9016	2.23569	1.42984	0.629162	0.863963	823	1.28349	1.51518	0.591265	0.586739	1.59805	823	1.93249
824	1.70674	2.31502	0.695659	1.68765	1.25498	824	1.58738	1.11029	1.2551	1.88507	0.574308	824	1.71798	2.68436	1.19342	1.28194	1.29435	824	3.1338	1.6251	2.45143	1.24125	1.31075	824	1.12699	0.876223	1.75321	0.610306	1.49824	824	1.3518	1.38977	0.636474	1.12332	2.13019	824	1.8848	2.18885	1.82839	0.485627	1.43886	824	1.27523	1.1369	0.693537	0.551123	1.82443	824	1.74624
825	2.03447	1.78926	1.28738	1.74996	0.940452	825	1.7581	0.954566	1.43017	1.92376	1.00944	825	2.04497	3.12912	1.28204	1.58658	1.2351	825	3.08842	1.61469	2.68098	0.829163	1.46128	825	0.952833	0.881675	1.50079	0.639145	0.977974	825	1.32652	1.5705	1.25105	1.24114	2.22016	825	1.95749	2.35377	1.03785	0.733762	1.50223	825	1.46708	0.949343	0.517796	0.35899	1.94967	825	1.77396
826	1.97394	2.25802	1.09069	1.49223	1.09984	826	2.1934	0.97638	1.45932	1.99508	1.40546	826	1.8839	3.05152	1.18469	1.6532	1.39675	826	3.01012	1.49668	2.47669	1.60458	1.57284	826	0.949241	1.31608	2.02171	0.435867	1.12176	826	1.16641	1.55744	0.981564	1.60989	2.33128	826	2.16117	2.35432	1.36011	0.944019	1.44611	826	1.17442	1.8277	0.461189	0.737196	1.86106	826	1.91246
827	1.71576	1.7144	1.07112	1.31044	1.00359	827	1.81366	1.37867	1.51816	2.45479	0.875979	827	1.96248	2.75604	1.28998	1.64108	1.20583	827	3.15469	1.78269	2.44084	1.46459	1.3047	827	0.820121	0.87703	1.40233	0.603989	1.15906	827	1.2421	1.65988	1.22239	1.0849	2.19124	827	2.25344	2.02814	1.48502	0.553544	1.62588	827	1.21524	1.87424	0.507086	0.898314	1.96722	827	1.90448
828	1.67152	1.86275	0.917041	1.78078	1.35682	828	1.94396	1.208	1.20001	1.82793	1.05195	828	1.76754	3.12142	1.24831	1.42853	1.45442	828	2.61063	1.66673	2.55029	1.42584	1.36906	828	1.00484	1.18279	1.71382	0.543118	1.41267	828	1.20879	1.3645	1.04148	1.02767	2.2005	828	1.80464	2.06755	1.05509	0.807079	1.65501	828	1.15362	2.10673	0.384902	1.03207	1.78458	828	1.71868
829	1.85328	1.42752	1.28861	1.61615	1.00406	829	1.76764	0.64241	1.6529	1.63564	1.94965	829	1.57154	3.05642	1.41706	1.44155	1.39838	829	2.82034	1.9293	2.48083	1.50259	1.52813	829	1.2935	0.771815	1.77472	0.800678	1.13826	829	1.22261	1.65192	0.903477	1.36485	2.00687	829	1.85908	2.09966	1.23759	1.04846	1.44507	829	1.36373	1.42067	0.599395	0.51156	1.61597	829	1.9343
830	1.55628	1.79805	1.09421	1.80927	0.884765	830	1.77094	1.32817	1.18117	1.90621	1.62666	830	1.4866	2.98347	1.24018	1.8216	1.4653	830	3.17258	1.76796	2.35171	1.20189	1.38632	830	1.10673	0.829392	1.47452	0.887537	1.11025	830	1.2432	1.56154	0.750192	0.745391	2.50712	830	1.98875	1.94998	0.918486	0.695964	1.54495	830	1.38596	1.64847	0.355621	0.673403	2.05099	830	2.09879
831	2.02528	1.9413	1.10001	1.57628	0.950821	831	1.37481	1.12254	1.0889	1.93222	1.3685	831	1.5011	2.73292	1.32719	1.79353	1.41131	831	3.01042	1.71823	2.36248	1.16754	1.4821	831	1.592	0.816574	1.49071	0.834945	1.6148	831	1.38012	1.80601	1.09986	1.48119	2.43572	831	2.00124	2.27515	1.12256	0.935497	1.14996	831	1.616	1.66644	0.354854	0.625217	1.81971	831	1.94818
832	1.73866	1.85109	1.04074	1.83315	1.20732	832	1.65849	1.5071	1.14222	1.90454	1.5708	832	1.30481	3.10091	1.14244	1.5022	1.07342	832	2.76441	1.82784	2.42448	1.40029	1.42152	832	2.00518	0.917588	1.40351	0.905169	1.37333	832	1.18612	1.70324	1.09074	1.04315	2.69197	832	1.8476	1.97764	1.05746	1.05587	1.20341	832	1.32829	1.62287	0.715437	0.707101	1.65221	832	1.9061
833	1.62968	1.82091	0.545697	1.55411	1.27133	833	1.75802	1.40855	1.16588	2.26441	1.39831	833	1.5777	3.02594	1.48276	1.79266	1.31483	833	3.10194	1.54875	2.37432	1.1844	1.47656	833	1.6751	0.969001	1.39652	1.53903	1.08169	833	1.2985	1.71804	0.51882	0.697671	1.91853	833	2.08442	2.25748	1.38209	0.785131	1.79926	833	1.80317	1.64475	0.719742	0.799751	1.63929	833	2.21982
834	1.81546	1.61113	0.769573	1.84025	1.09083	834	1.51416	1.35641	1.30291	2.21542	1.40068	834	1.4426	2.92702	1.10127	1.43586	1.36419	834	2.91196	1.55392	2.67535	1.25986	1.34654	834	1.3398	1.12634	1.57706	0.544409	1.45095	834	1.32318	1.67498	0.914651	1.16915	2.17717	834	2.37027	1.95516	1.1799	0.713485	1.55628	834	1.20598	1.55629	0.698016	0.438657	1.53418	834	1.89912
835	1.70222	1.90546	1.2688	1.71791	0.944817	835	2.29017	1.27064	1.30131	2.16735	1.54505	835	1.53406	3.19886	1.43581	1.64689	1.26418	835	2.60983	1.68899	2.79346	1.09695	1.37492	835	1.56304	0.759675	1.77753	0.571748	1.16681	835	1.28984	1.29151	0.896245	0.726349	2.22967	835	2.3339	2.38348	1.25175	0.98936	1.6124	835	1.57755	1.58021	0.942605	0.562429	1.5802	835	1.76979
836	1.32137	2.21968	1.36255	1.5229	1.01046	836	1.87933	1.35647	1.17445	1.98654	1.77165	836	1.08986	3.26592	1.23981	1.41474	1.11765	836	2.75962	1.836	2.25302	1.25356	1.20435	836	0.977857	1.11538	1.579	0.854206	1.76085	836	1.24349	1.59839	1.76352	0.954698	2.26392	836	1.97413	2.26367	1.15629	0.58325	1.80369	836	1.4549	1.35364	0.626253	0.649338	1.60191	836	1.75724
837	1.44661	2.2342	1.15959	1.31425	1.04688	837	2.09249	1.46493	1.01469	2.3619	1.52397	837	1.38784	3.08645	1.09099	1.9592	1.27046	837	2.74421	1.58852	2.54519	1.17314	1.34944	837	1.3317	0.611504	1.89446	1.03038	1.41105	837	1.2797	1.08272	0.925002	0.486301	2.51179	837	1.96176	1.85593	1.25823	1.00677	1.50795	837	1.91348	1.5264	0.842411	0.778819	1.6126	837	1.97481
838	2.04373	1.86694	1.22575	2.33839	1.00361	838	2.43179	1.05981	1.2683	2.24637	1.48811	838	1.38812	3.44998	1.30983	1.83183	0.997526	838	2.90143	1.8574	2.84344	1.23143	1.34318	838	1.74673	0.608708	1.53041	0.940502	1.47262	838	1.38801	1.3065	1.09094	0.858195	2.35285	838	2.41451	2.32881	1.33358	0.678985	1.00967	838	1.62446	1.80527	0.478219	1.31521	1.9185	838	2.05996
839	1.25547	1.84597	1.15079	1.85965	0.949886	839	1.70208	1.16187	1.28427	1.94794	1.1555	839	1.55483	3.084	1.23164	1.80141	1.09326	839	3.22898	1.55459	2.463	1.47536	1.40052	839	1.32722	0.502892	1.8556	0.628006	1.32802	839	1.63942	1.43584	1.20351	0.799569	2.05285	839	2.21164	2.33863	1.38335	1.15321	1.95324	839	2.00449	1.43276	0.623944	0.524962	1.84698	839	1.90228
840	1.97503	2.05843	1.45569	1.56413	0.679917	840	2.13837	0.784121	1.00518	2.71624	1.78226	840	1.23919	2.87283	1.40364	1.63399	1.03883	840	3.08839	1.6118	2.5874	1.08359	1.4247	840	1.24297	0.756409	1.51155	1.09576	1.29478	840	1.35421	1.26156	1.24114	0.945906	2.17426	840	1.71058	2.11133	1.2308	0.904792	1.18225	840	1.83177	1.77675	0.450362	0.448568	1.78718	840	1.77324
841	1.84602	1.89348	1.34086	1.88355	0.936417	841	1.80982	1.30558	1.38602	1.7038	1.45821	841	1.49777	3.05914	1.28726	2.25108	1.36525	841	3.37578	1.8788	2.81237	1.37708	1.45548	841	1.26212	0.804441	1.1972	0.713988	1.3557	841	1.2877	1.64298	1.23129	1.11518	2.39208	841	1.8382	2.26193	1.46432	1.12447	1.24847	841	1.89812	1.6068	0.59024	0.94867	1.84047	841	1.92105
842	1.6518	1.89462	0.893849	1.68669	1.30963	842	2.2755	1.27781	1.21388	2.04088	1.51702	842	1.10107	2.91739	1.35312	1.75193	1.54033	842	2.86551	1.9887	3.19085	0.948072	1.43849	842	1.01259	0.866234	1.57183	0.592541	1.08508	842	1.19801	1.47454	1.40526	0.987939	2.23069	842	2.14881	2.11642	1.33359	0.668851	0.957035	842	1.80804	1.44246	0.700782	0.910636	2.01132	842	1.41801
843	1.69498	1.9569	0.797813	1.53273	1.15487	843	1.54423	1.00364	1.24743	2.28415	1.57632	843	1.61954	2.91455	1.37764	2.12421	1.42723	843	2.86802	1.54689	2.73735	0.76783	1.30089	843	1.31052	0.977572	1.15417	0.571429	1.72221	843	1.19555	1.47317	1.12784	0.66299	2.28412	843	2.13038	2.10089	1.40179	0.832053	1.42527	843	1.42101	1.63799	1.02851	1.05251	1.8239	843	1.40912
844	2.07503	1.98068	1.00041	1.58033	0.766008	844	2.26816	1.42949	1.02556	1.97394	1.14931	844	1.61746	2.93929	1.30147	1.85802	1.38347	844	2.55295	1.70224	2.76484	1.09139	1.4848	844	1.38835	1.01649	1.41114	0.751058	1.43047	844	1.31374	1.61285	0.915931	1.66037	2.28379	844	2.04366	1.89736	1.55834	1.10115	1.56798	844	1.4028	1.88879	0.63974	1.2515	1.88808	844	1.45647
845	1.83715	1.87493	0.79006	1.90039	0.919666	845	1.27868	1.05794	1.20029	1.80353	1.60638	845	1.58527	3.20549	1.42189	1.69441	1.50976	845	3.33108	2.18758	3.16967	1.13756	1.37351	845	1.74291	0.590513	1.42819	0.924124	1.39166	845	1.263	1.9548	0.910836	1.01422	2.26579	845	1.82363	2.11547	1.2803	0.918853	1.75619	845	1.74447	1.65837	0.64753	1.14066	1.71001	845	1.35541
846	1.5407	1.85219	0.897991	1.6181	0.469345	846	1.3952	1.45393	1.41446	1.76146	1.55552	846	1.88302	3.1392	1.15744	1.90422	1.06828	846	3.37336	1.95234	3.13834	1.04439	1.2664	846	1.98037	0.996162	2.09648	0.786938	0.800839	846	1.50102	1.28817	1.01688	1.00337	2.81076	846	1.66364	1.7513	1.4851	0.975207	1.87472	846	1.59834	1.69142	0.597439	0.359234	1.50335	846	1.61913
847	1.76911	1.98653	0.832384	1.67196	0.639253	847	1.58686	1.31973	1.37667	1.98222	1.9658	847	1.53183	3.11637	1.24275	2.04768	1.39737	847	3.26286	1.62612	2.86155	1.02611	1.46249	847	1.1869	1.076	1.37222	0.63808	1.66616	847	1.35052	1.53018	1.62372	1.19641	2.41704	847	1.7896	1.98255	1.80085	1.04828	1.44219	847	1.66757	1.82084	0.592697	1.06782	1.62182	847	1.72709
848	1.39139	2.23656	0.795452	1.87461	0.724741	848	1.66436	1.2933	1.11007	2.17324	1.37869	848	1.62501	3.20277	1.07694	2.05108	1.24932	848	3.37868	2.02117	3.48996	0.725988	1.43725	848	1.37913	0.618787	1.85367	0.543256	1.42185	848	1.34489	1.66547	0.802103	1.21395	2.63246	848	1.94324	2.17229	1.76849	0.841244	1.53773	848	1.90076	1.93248	0.441223	1.13822	1.64666	848	1.74589
849	1.73824	1.98998	1.00645	1.68605	1.24587	849	2.38881	1.21676	1.14035	1.74399	1.51236	849	1.65309	3.20941	1.18628	2.13201	1.09584	849	3.25359	1.57679	2.97542	1.22524	1.38611	849	1.27724	0.974544	1.65721	1.211	1.16387	849	1.26155	1.91336	0.782483	1.64248	2.80432	849	1.83261	2.06342	1.98674	0.740196	1.43349	849	0.960303	1.65088	0.564697	0.992043	1.69816	849	1.68886
850	1.54074	2.12138	1.38719	2.11452	1.13893	850	2.50038	1.22739	1.26797	2.28714	1.85658	850	2.26882	3.39523	1.34388	2.25753	1.48524	850	3.0159	1.82251	2.91848	1.37186	1.3572	850	1.42842	1.00393	1.70107	0.561638	1.33954	850	1.26139	1.4536	0.850628	1.44992	2.17363	850	1.74423	2.23176	2.02203	0.866318	1.51	850	1.37517	1.58795	1.28845	1.33428	1.8918	850	1.72577
851	1.57909	2.00674	1.2239	1.47704	0.99785	851	2.90281	1.24209	1.02611	1.947	1.70555	851	1.87936	3.04639	1.38826	1.85664	1.32095	851	3.25257	1.64298	2.4716	0.953081	1.3197	851	1.36445	0.93326	1.51835	0.69858	1.39933	851	1.21129	1.36299	1.26179	1.30789	2.23645	851	2.09833	1.96092	1.81613	0.531515	1.26118	851	1.38391	1.48402	0.695063	0.747091	1.67406	851	2.00901
852	1.6669	1.79711	1.00668	1.77014	1.24009	852	2.29653	1.26615	1.06676	2.32912	1.24579	852	1.7165	3.06637	1.21284	1.76505	1.33663	852	3.00359	1.67963	3.38054	1.05007	1.43514	852	1.5748	1.06357	1.29639	0.564436	1.80545	852	1.35484	1.77783	0.96918	1.93145	1.99871	852	1.93486	2.06742	1.65259	0.347416	1.23503	852	1.27792	1.44491	0.699894	0.735928	1.7392	852	1.9071
853	1.4899	1.88237	1.14013	1.95057	1.26966	853	2.00096	1.08014	0.882844	1.80627	1.6373	853	1.93448	3.19372	1.25148	1.98062	1.22911	853	2.47376	1.80973	3.17459	1.45477	1.37154	853	1.36223	1.35806	1.55275	0.517251	1.29124	853	1.22801	1.456	0.567038	1.91924	1.66205	853	1.80267	2.58249	1.76311	0.586136	1.26681	853	1.78005	1.5213	0.547019	0.628325	1.56391	853	1.82726
854	1.51614	1.90916	1.22858	2.29538	1.08195	854	1.48223	0.972978	1.25964	2.03754	1.88677	854	1.61046	2.93656	1.19328	1.69631	1.20063	854	2.72836	1.51342	3.05608	1.57768	1.36441	854	1.8472	0.823339	1.66283	1.11781	1.45603	854	1.3203	1.17212	0.679067	1.85952	1.99319	854	1.70172	2.13559	1.09523	0.482535	1.37469	854	1.55115	1.85198	0.902584	0.721096	1.73062	854	1.88647
855	1.68227	1.81552	1.15813	1.5358	1.0943	855	2.11712	0.971508	1.15119	1.97938	1.64344	855	1.68429	3.00249	1.26318	2.17939	1.77444	855	2.93034	1.81946	2.98767	0.957452	1.2591	855	1.38451	1.40052	1.35301	0.648819	1.78662	855	1.29854	1.73981	1.06067	1.55973	1.88866	855	1.8547	2.25185	1.10606	0.604978	1.38126	855	1.8598	1.65515	0.335936	0.766377	1.72838	855	2.06928
856	1.71948	1.73721	0.936157	1.78971	1.23459	856	2.04129	1.16465	0.871171	2.06543	1.66892	856	2.07832	2.9688	1.19483	1.69375	1.43527	856	2.89908	1.84146	3.07275	1.06737	1.26681	856	1.41827	0.735871	1.18225	0.714853	1.80549	856	1.2789	1.52773	1.08086	1.19946	1.79914	856	2.1587	1.84322	0.503222	0.891629	1.659	856	1.50707	1.71135	0.469339	0.794756	1.95266	856	1.92178
857	2.12388	1.88409	0.889933	1.69788	1.33516	857	1.6087	1.07718	0.801537	2.36811	1.80641	857	1.99882	3.13067	1.19725	1.84561	1.55815	857	3.71406	1.65137	2.98304	1.14957	1.33148	857	1.39014	0.957456	1.83406	0.473276	1.30497	857	1.10771	1.68946	0.5468	1.18514	1.86512	857	2.37745	1.96246	1.2425	0.646031	1.73268	857	1.53734	1.4997	0.653583	1.17519	1.45862	857	1.90175
858	1.77522	1.72066	0.885842	1.50061	0.825045	858	1.74043	1.12259	0.955926	2.11977	1.77805	858	1.45002	3.32821	1.21406	1.78092	1.93078	858	2.86217	1.69487	2.67536	1.76766	1.47065	858	1.36759	1.00087	1.29391	0.548464	1.70001	858	1.19224	1.80282	0.585136	0.841479	2.89702	858	1.37723	2.02976	1.37148	0.933362	1.38011	858	1.38044	1.72344	1.12922	0.632015	1.6317	858	2.01139
859	1.67844	1.65756	0.711579	1.68234	1.1256	859	1.64544	1.21397	1.40117	2.46949	1.89906	859	1.97518	3.09693	1.22675	1.89729	1.04885	859	2.6946	1.68634	2.90862	1.38791	1.26591	859	1.14832	1.48476	1.29062	0.781385	1.6568	859	1.36593	1.73833	0.967053	1.45351	2.27689	859	1.73583	1.93263	1.33602	0.89827	1.58157	859	1.31899	1.49511	0.655102	1.20346	1.65986	859	1.96502
860	2.00071	1.96374	0.83945	2.05856	0.984658	860	1.94911	1.22377	1.049	2.09042	1.87344	860	2.00105	3.23324	1.43633	2.05731	1.00163	860	3.06144	1.84948	2.91918	1.70934	1.3212	860	1.15369	0.872944	1.20019	0.53259	1.36066	860	1.37897	1.82891	0.879474	1.44057	2.11486	860	1.63367	2.14526	1.35541	1.10529	2.13403	860	1.40938	1.5417	0.964784	0.959327	1.53032	860	1.84811
861	1.49639	1.52888	0.784357	1.4802	0.860474	861	1.99998	1.11621	1.25348	2.04641	1.64276	861	1.7723	3.04518	1.43635	1.85491	1.34552	861	3.01748	1.75172	3.11746	1.75069	1.48697	861	1.29609	0.736105	1.28475	0.531296	1.87141	861	1.28666	1.41508	0.494314	1.27336	2.24091	861	1.70266	1.98155	1.39077	1.12076	1.72551	861	1.51419	1.59356	0.977268	0.952978	1.64575	861	1.99163
862	1.8225	1.65204	0.789604	1.48586	1.28667	862	2.2667	1.03745	1.04518	1.72186	1.87488	862	1.93911	3.13196	1.18058	1.64985	1.07062	862	2.52947	2.03068	2.89183	1.49669	1.55391	862	1.38238	0.934995	1.54081	0.885487	1.29255	862	1.35881	1.32959	0.699737	0.845194	2.39568	862	1.64594	2.18793	1.33046	0.744812	1.44726	862	1.60038	1.41494	1.58039	0.943757	1.83928	862	2.17899
863	1.49281	1.85328	1.07125	1.58278	1.17329	863	2.25651	1.24385	1.18851	2.49122	1.69249	863	1.52146	3.06854	1.29937	2.19901	1.23391	863	2.42717	2.05024	3.03915	1.64068	1.46374	863	1.26413	0.975424	1.34886	0.636276	1.88887	863	1.36235	1.13632	0.659161	0.997909	2.25434	863	1.69794	1.98892	1.53788	0.77474	1.47691	863	1.87841	1.7429	0.932636	1.04953	1.58527	863	1.97705
864	1.86347	1.88952	0.635792	1.77227	1.34855	864	2.31156	1.20698	0.814732	1.92945	1.74476	864	2.0657	3.18751	1.2842	2.02024	1.28548	864	2.48469	2.05166	3.18728	1.91516	1.52135	864	1.12518	1.05285	1.15492	0.536235	1.40053	864	1.16908	1.37457	0.774453	1.0572	2.06562	864	1.91478	2.08845	1.46031	1.1039	1.74475	864	1.64828	1.57761	1.14072	1.05692	1.37231	864	1.29894
865	1.94436	1.95983	0.658617	1.65147	0.971111	865	2.61598	1.18777	1.0253	2.27609	1.80895	865	1.70956	3.17839	1.36956	2.163	1.11676	865	2.70676	1.87746	2.88337	1.57749	1.32193	865	1.27248	0.740032	1.73175	0.957	1.25976	865	1.3412	1.5847	0.524842	1.26328	1.76171	865	1.80699	2.23883	1.47433	0.700753	1.49866	865	1.50381	1.47903	1.22348	0.692208	1.86588	865	1.6355
866	2.3464	1.7293	0.415478	1.69764	1.199	866	1.83079	1.20549	0.903179	2.55873	1.89921	866	1.38961	3.05772	1.27701	1.90012	1.01595	866	2.48338	1.72205	2.58726	1.91974	1.49344	866	1.58703	0.807494	1.42161	0.728774	1.08411	866	1.20962	1.56997	0.613692	0.908354	2.02806	866	1.64001	1.90014	1.75484	0.900671	1.45725	866	1.9769	1.82413	1.46822	0.839697	1.69057	866	1.39255
867	1.62059	1.79762	0.758847	1.28494	1.19558	867	1.7768	1.21335	1.10297	1.7468	1.75345	867	1.44758	2.85475	1.44641	1.71758	1.17863	867	2.80473	1.73338	3.05156	1.61301	1.57508	867	1.03278	0.924216	1.54823	0.582368	1.68075	867	1.40147	1.29504	0.577393	0.854164	2.10467	867	1.8092	1.83392	1.68086	1.20313	1.54465	867	1.71812	1.72112	1.46149	0.661179	1.28162	867	0.684629
868	1.50335	1.88257	0.698359	1.79611	1.33933	868	1.77878	1.24225	0.920307	2.86415	1.64781	868	1.33679	3.05171	1.28016	2.08934	1.11818	868	2.60297	1.70275	2.83916	1.66409	1.45598	868	1.14315	1.15955	1.68513	0.987033	1.14458	868	1.32559	1.62574	0.733579	0.996319	2.1826	868	1.83839	2.06701	1.77607	1.07865	1.74095	868	1.62103	1.71656	1.16877	0.554309	1.59677	868	1.37957
869	1.99631	1.92365	1.06048	1.75894	1.43659	869	2.11178	1.03526	1.05273	2.03248	1.70101	869	1.60858	3.31642	1.2626	2.26868	1.14318	869	2.21735	1.82503	2.99026	1.60188	1.5658	869	1.71094	1.24226	1.65157	0.828964	1.212	869	1.34835	1.31579	0.543865	0.948174	2.18211	869	1.81575	2.09321	1.07093	1.11532	1.92032	869	1.74494	1.30449	1.27122	0.792468	1.53206	869	1.81805
870	1.74574	1.88052	0.639787	1.67458	1.15978	870	2.20374	0.982443	1.53449	1.94525	1.67447	870	1.63493	3.61075	1.16612	1.5648	1.27558	870	2.13097	1.92006	3.0121	1.49578	1.35654	870	1.46481	0.815734	1.334	0.753515	1.23261	870	1.29611	1.20062	1.1042	0.652021	2.60761	870	1.5781	1.79392	1.17439	1.07221	1.75162	870	1.73823	1.50587	1.21401	0.592758	1.82449	870	1.08325
871	2.08281	2.11332	0.750162	2.04332	1.58778	871	2.20832	1.25891	1.27468	1.98133	1.64789	871	1.50658	2.97289	1.1874	1.8941	1.05424	871	2.67192	1.74097	2.73415	1.55821	1.42678	871	1.54921	0.955117	1.03818	0.580657	1.41334	871	1.48906	1.44004	0.832673	1.06408	2.37474	871	1.87593	1.71502	1.26922	1.16816	1.60173	871	1.80523	1.71368	0.937714	0.523341	1.64966	871	1.40802
872	1.58154	1.93175	0.513916	1.88718	1.25516	872	2.49867	1.03251	1.12688	2.0886	1.79539	872	1.29802	2.76764	1.29072	1.91568	1.2234	872	2.77574	1.8389	2.76927	1.61665	1.32211	872	1.65769	1.14411	1.50861	0.902669	1.80254	872	1.345	1.64511	1.12011	1.17646	1.9411	872	1.71455	1.7259	1.25908	0.81977	1.84827	872	1.81633	1.53287	0.762053	0.907175	1.92123	872	0.642313
873	1.92573	1.9636	0.587576	1.88932	1.08634	873	2.56596	1.41921	0.891365	2.23878	1.80538	873	1.27475	3.05572	1.21496	1.76873	1.5009	873	2.96308	1.63911	2.60992	1.61238	1.40614	873	1.81394	0.977339	1.05197	0.855663	1.32747	873	1.28838	1.63701	1.09393	1.08868	2.48103	873	1.63911	2.27117	1.8904	0.700673	1.70069	873	1.67893	1.65331	1.2275	1.76542	1.63436	873	1.10445
874	2.10607	1.90082	0.981653	1.67074	1.0398	874	2.39056	1.32585	0.993842	2.27246	1.69139	874	1.37793	3.13118	1.26814	1.74969	1.0346	874	2.57647	1.69756	2.88281	1.31505	1.32437	874	1.62288	0.762983	1.2454	0.816422	1.34567	874	1.21878	1.61253	0.897215	0.971056	2.32934	874	1.72176	2.27757	1.49281	0.987569	1.80643	874	1.90201	1.97772	1.14745	1.12739	1.81333	874	1.13141
875	1.63841	2.06373	0.555413	1.65297	1.15327	875	2.18437	1.07184	0.956274	2.73745	1.71881	875	1.16203	3.52413	1.1685	1.87205	1.39034	875	2.31785	1.77964	2.55033	1.52027	1.49716	875	1.2837	0.960422	1.19714	0.430346	1.64089	875	1.19611	1.54659	0.874604	1.28801	2.01932	875	1.75881	2.30326	2.37605	0.883437	1.75892	875	1.54714	1.93807	1.0352	1.10388	1.71604	875	1.63347
876	1.84895	1.75001	1.06717	2.3413	1.43545	876	2.20051	1.31791	1.09479	2.29865	2.32587	876	1.05772	3.37423	1.34333	1.77292	1.20035	876	2.75573	1.88834	3.27841	1.41227	1.4855	876	1.08493	1.05724	1.20835	0.530269	1.722	876	1.36166	1.19981	0.558686	1.28954	2.37977	876	1.34495	2.17029	1.51251	1.27222	1.63576	876	1.83052	1.75078	0.852035	1.14778	1.4749	876	0.580294
877	1.54071	1.99437	1.52525	2.02061	1.33612	877	0.872141	0.973893	1.04292	2.13098	1.99417	877	1.5677	3.43923	1.41312	2.14998	1.23249	877	3.08683	1.41566	3.11571	1.50653	1.36778	877	0.956004	1.12958	1.34173	0.679017	1.82164	877	1.24414	1.5795	0.816366	1.28488	2.40038	877	1.35878	2.44624	1.28939	1.04181	1.47397	877	1.99182	1.76366	1.42935	1.47557	1.68828	877	1.09784
878	1.76749	1.95702	1.50049	1.88254	1.37727	878	1.59485	1.02655	1.27718	2.7117	1.94674	878	1.29865	2.97684	1.39899	2.02287	1.52469	878	3.2639	1.84195	2.98773	1.68046	1.5144	878	1.52776	0.735355	1.38952	0.758046	1.93022	878	1.16371	1.77069	1.00019	1.09436	2.44052	878	1.65131	2.02458	1.5795	1.03593	2.22726	878	1.73301	1.59562	1.02216	1.99622	2.35984	878	1.8301
879	1.68753	1.9633	0.667875	2.16198	1.26749	879	2.55745	1.09062	1.27476	1.804	2.13337	879	1.28311	3.30172	1.1432	2.35258	1.14698	879	3.0822	1.9865	2.7017	1.71167	1.40248	879	1.19345	0.759717	1.70061	0.746665	1.2822	879	1.21368	1.79933	0.864315	1.29718	2.25326	879	1.58738	2.50527	1.24576	0.966747	1.76683	879	1.38371	1.6846	0.909286	1.57982	1.99371	879	1.18899
880	1.7575	1.89357	0.464472	2.13287	1.2378	880	1.82079	1.01024	0.929168	2.33881	1.64438	880	1.2621	3.37618	1.33597	1.96126	1.3403	880	2.96942	1.73505	2.67226	1.73959	1.43737	880	1.32067	1.31008	1.88431	1.17612	1.18617	880	1.23417	1.28692	1.08082	1.22703	2.02975	880	1.6531	2.32354	1.45092	1.2114	1.41331	880	1.46947	1.37915	1.58704	1.11547	1.94872	880	1.79243
881	2.17038	2.04283	0.585064	1.91324	1.4523	881	2.41301	1.39462	0.956416	1.6955	1.60428	881	1.4296	3.23802	1.2456	1.79636	1.40535	881	3.6002	1.72655	2.87684	1.73616	1.3356	881	1.52382	1.30814	1.59726	0.954211	1.53155	881	1.62563	2.07818	0.772184	2.20544	2.24634	881	1.54173	2.47156	1.78484	0.796689	1.98105	881	1.06072	1.31423	1.0749	1.21395	1.91031	881	1.47736
882	2.02071	2.02318	0.428063	1.57013	1.11491	882	2.9678	0.738512	1.14528	2.58076	1.83504	882	1.68663	3.12574	1.27796	1.60824	0.925781	882	3.40031	1.83129	2.84442	1.67005	1.4177	882	0.95885	1.25982	1.29699	0.611698	1.48025	882	1.37153	1.72	0.445742	1.32279	2.14026	882	1.58017	2.49547	1.95193	1.37809	1.85727	882	1.135	1.65821	0.738805	1.48669	1.78791	882	0.940641
883	1.76773	1.72459	0.604626	1.70211	0.994071	883	2.12529	1.19238	0.99989	2.54701	1.43336	883	1.25604	3.27405	1.46002	2.11222	1.01151	883	3.03546	1.72283	2.80631	1.72632	1.61312	883	1.0739	0.714375	1.5766	0.598413	1.90166	883	1.27133	1.84683	1.17065	0.928675	2.31807	883	1.51122	2.34298	1.10627	0.789898	1.67108	883	1.77541	1.65748	0.85848	1.25515	1.63119	883	1.76714
884	1.90617	1.69058	0.869319	2.01006	1.19186	884	1.71961	1.16734	1.10656	1.98584	1.25069	884	1.47267	2.65707	1.23649	1.74098	1.2282	884	2.97836	2.04945	2.6675	1.56487	1.31983	884	0.827707	1.33013	1.72714	0.744436	1.43389	884	1.22618	2.02816	0.924193	1.45665	2.11994	884	1.86923	2.43042	1.61199	1.12717	1.89092	884	1.30176	1.61877	0.69333	1.46192	1.83351	884	1.29288
885	1.66269	1.78878	0.550521	2.69504	1.44175	885	1.32999	1.0505	0.865699	2.31179	1.88492	885	1.45791	3.07026	1.10689	1.39707	0.997484	885	3.0675	1.85971	2.9405	1.76674	1.6216	885	1.31874	1.09415	1.37105	0.67223	1.56957	885	1.18097	1.88837	0.82555	1.31892	2.20273	885	1.70063	2.24544	1.65711	0.828462	1.89596	885	1.74052	1.73402	1.24526	1.11885	1.59777	885	1.16627
886	2.01898	1.84879	0.852431	2.33072	1.62545	886	1.76105	1.06742	1.01695	1.94262	1.19272	886	1.44682	3.1277	1.36536	1.71682	1.14991	886	2.7487	1.93756	2.64122	1.84649	1.4622	886	1.17979	1.27438	1.65102	0.72715	1.91285	886	1.16179	1.47225	0.58278	1.41707	2.13425	886	1.4527	2.316	1.19009	1.00473	1.68425	886	1.63204	1.3776	1.51066	0.80236	1.67895	886	1.45342
887	1.91076	1.57128	0.452365	2.16142	1.1335	887	1.90866	0.830678	1.10668	1.5605	1.40313	887	1.43387	3.1097	1.14112	1.5408	0.918908	887	3.20997	1.77806	2.70097	1.48363	1.57673	887	0.981019	1.06595	1.67347	0.550064	1.97302	887	1.36481	1.98933	0.981678	1.3399	2.29324	887	1.52879	2.41883	1.17507	1.39781	2.07227	887	1.35323	1.50855	1.50149	0.558229	1.34985	887	1.47617
888	1.78917	1.71346	0.704813	2.04082	1.22353	888	1.67136	1.13513	0.965036	2.13737	1.38417	888	1.07189	3.26372	1.14071	2.09758	1.0814	888	3.30266	1.70439	2.02276	1.85862	1.48199	888	1.07733	1.37213	1.47673	0.701845	1.71215	888	1.29414	2.36695	0.518553	1.09154	2.32403	888	1.73888	2.07559	1.72646	0.932387	1.89554	888	1.81365	1.65767	1.33652	0.94773	1.79366	888	1.39559
889	1.44192	1.96389	0.713186	2.09522	1.0664	889	1.54297	0.869504	0.923929	2.22632	1.45197	889	1.53854	3.20144	1.35009	2.01657	0.960053	889	3.07106	2.02478	3.01134	1.3073	1.65397	889	1.19757	1.30662	1.82652	0.696075	1.32974	889	1.37912	1.76964	0.674712	1.92047	1.93463	889	1.59674	2.19934	0.56341	0.970054	1.35674	889	1.37427	1.53075	1.31208	1.08655	1.81665	889	0.808446
890	1.67536	2.01906	0.410269	2.19321	1.24701	890	2.08071	0.677381	1.23429	1.73085	1.672	890	1.60495	3.03223	1.38841	2.07948	1.15868	890	2.57975	2.06955	2.32753	1.8904	1.56788	890	1.75274	0.978383	1.58551	1.28973	1.14718	890	1.28488	2.16276	0.792084	1.4711	2.29073	890	1.75021	2.37073	1.07057	1.12648	1.72198	890	1.71838	1.60719	1.35498	1.57218	1.55286	890	1.07027
891	1.84508	1.92767	1.21259	2.15847	1.26219	891	2.03095	0.975819	1.4333	1.82578	1.46619	891	1.4078	2.96996	1.0288	2.0016	1.0483	891	3.16286	1.85489	2.6383	1.65694	1.56166	891	1.12726	0.93502	1.78257	0.859366	1.62719	891	1.42528	2.35666	1.58766	1.17688	1.8942	891	1.5735	2.3713	1.27329	1.22044	1.54046	891	1.38238	1.59578	1.2861	1.83059	1.96184	891	1.34371
892	1.51992	1.92271	0.857043	1.84533	0.988897	892	1.55061	1.01906	1.15598	1.94674	1.67574	892	1.27571	3.00444	1.32116	1.71312	0.922982	892	2.94934	1.69656	1.78104	2.19227	1.7992	892	1.26602	1.33156	1.58484	0.677527	1.64296	892	1.34904	2.64957	1.23958	1.42165	2.04938	892	1.65191	2.25815	0.881962	1.69924	1.98921	892	1.63081	1.66091	1.25568	1.24062	1.78195	892	1.13038
893	1.85945	2.17002	0.959662	1.54053	1.04972	893	1.74074	1.18364	1.34921	1.82469	1.7412	893	1.46083	3.34308	1.42982	1.6682	1.05418	893	3.10713	1.99315	2.68601	2.13656	1.74099	893	1.27095	1.16216	1.77425	0.704	1.32051	893	1.31903	1.74591	1.37658	1.33101	2.19843	893	1.63485	2.29996	1.40865	1.353	1.69019	893	1.46926	1.72926	1.52665	1.19978	1.71854	893	1.34536
894	2.56986	1.92097	0.708929	1.48336	1.07939	894	2.84853	0.947995	0.974273	1.82293	1.43763	894	1.47309	3.00477	1.19073	2.003	1.01864	894	2.85925	1.77008	2.26558	1.61376	1.51156	894	1.3134	0.821322	1.93929	0.791137	1.6941	894	1.20832	1.54172	1.32983	1.06882	2.08275	894	1.66649	2.36226	1.05794	1.13917	1.53101	894	1.57471	1.69925	1.36087	1.5755	1.69672	894	1.54363
895	2.06935	2.39113	0.521554	2.11825	0.995267	895	2.8532	0.65608	1.13306	2.22568	2.32085	895	1.33063	2.94083	1.13531	2.02296	0.951467	895	3.86612	1.78907	2.36552	1.34907	1.67946	895	1.58172	1.30552	1.67793	0.833055	1.92647	895	1.19798	1.52561	1.49565	1.65009	2.12168	895	1.34298	2.22708	0.979183	0.989395	1.93246	895	1.88484	1.76813	1.37848	0.980293	1.39666	895	1.64003
896	1.60068	1.91852	0.915742	2.05584	1.05415	896	1.87013	1.16735	1.11302	2.13393	1.53817	896	1.41392	3.02717	1.25801	2.03893	0.890936	896	2.88072	1.65118	2.6355	1.79224	1.6371	896	1.53448	0.796945	1.46675	0.975475	1.38713	896	1.39935	1.46381	1.23127	1.2423	2.30033	896	1.35624	2.39716	1.10943	0.944142	1.76834	896	0.86987	1.66104	1.57417	1.60636	1.97576	896	1.51087
897	1.60601	2.0041	0.727237	2.32372	0.895466	897	1.48689	1.13126	1.09344	2.48567	1.5887	897	1.00334	3.06355	1.33115	1.99071	1.07196	897	3.43615	2.14077	2.29843	1.54971	1.69296	897	1.22149	1.19242	1.6677	0.657907	1.75787	897	1.42003	1.57097	1.28193	1.1802	2.35244	897	1.57825	2.49553	1.2642	1.18248	1.69568	897	0.954724	1.37663	1.23521	0.976123	1.69675	897	1.56974
[truncated: 103 more rows]
[truncated: 46 more columns]

## Sheet: Fig6i
Partially-locked (R)-GABOB																								Partially-locked (S)-GABOB																								Desensitized (R)-GABOB
Replica1 (Å)						Replica2 (Å)						Replica3 (Å)						Replica4 (Å)						Replica1 (Å)						Replica2 (Å)						Replica3 (Å)						Replica4 (Å)						Replica1 (Å)
[truncated: 1,002 more rows]
[truncated: 46 more columns]

## Sheet: SuppFig8
WT	EM	ΔS264
[truncated: 6 more rows]
